# Supplementary material for: Post-Pandemic Genomic Diversity and Lineage Turnover of Influenza Viruses in Mexico During 2022–2023
Source: Viruses. 2026 May 27;18(6):609. doi: 10.3390/v18060609 (PMC13308283; doi:10.3390/v18060609)
Supplement: Supplementary file 1 [file viruses-18-00609-s001.zip]

Archive with 1 entries (1 files):
- 2026_05_Influenza_Virus_in_Mexico_TablesS.xlsx
