# Supplementary material for: Post-Pandemic Genomic Diversity and Lineage Turnover of Influenza Viruses in Mexico During 2022–2023
Source: Viruses. 2026 May 27;18(6):609. doi: 10.3390/v18060609 (PMC13308283; doi:10.3390/v18060609)
Supplement: Supplementary file 1 [file viruses-18-00609-s001.zip › 2026_05_Influenza_Virus_in_Mexico_TablesS.xlsx]

## Sheet: Table S1
	Table S1. GISAID isolate identifiers and GenBank accession numbers for each segment of influenza virus genomes from Mexico collected between June 1, 2022, and June 30, 2023. Each row corresponds to a sample (GISAID isolate), and GenBank accession numbers correspond to individual genomic segments. The column ‘Recovered_segments’ indicates the number of segments recovered per sample, while ‘Genome_…
	Isolate_Id GISAID	Isolate_Name	State	Subtype	Lineage	Clade	Submitting Sample_Id	Collection Date	Update Date	Submission Date GISAID	Recovered segments	Genome status	GenBank Accession Numbers (Segments)								Host Age	Host Gender	Patient Status
													PB2	PB1	PA	HA	NP	NA	MP	NS
	EPI_ISL_19899133	A/Mexico City/IBT_INER_INF_659/2023	Mexico City	A/H1N1	pdm09	6B.1A.5a.2a.1	INF_659	2023-06-28	2025-06-10	2025-06-10	5	Partial				PZ046598	PZ046599	PZ046600	PZ046601	PZ046602	50	Female	Recovered
	EPI_ISL_19899132	A/Mexico City/IBT_INER_INF_650/2023	Mexico City	A/H1N1	pdm09	6B.1A.5a.2a	INF_650	2023-06-17	2025-06-10	2025-06-10	5	Partial				PZ041582	PZ041583	PZ041584	PZ041585	PZ041586	81	Male	In-patient
	EPI_ISL_19899131	B/Mexico City/IBT_INER_INF_649/2023	Mexico City	B	Victoria	V1A.3a.2	INF_649	2023-04-02	2025-06-10	2025-06-10	8	Complete	PZ039885	PZ039886	PZ039887	PZ039888	PZ039889	PZ039890	PZ039891	PZ039892	33	Male	Recovered
	EPI_ISL_19899130	B/Mexico City/IBT_INER_INF_648/2023	Mexico City	B	Victoria	V1A.3a.2	INF_648	2023-04-02	2025-06-10	2025-06-10	8	Complete	PZ039877	PZ039878	PZ039879	PZ039880	PZ039881	PZ039882	PZ039883	PZ039884	26	Female	Recovered
	EPI_ISL_19899129	B/Mexico City/IBT_INER_INF_645/2023	Mexico City	B			INF_645	2023-06-03	2025-06-10	2025-06-10	1	Partial								PZ039804	16	Male	Recovered
	EPI_ISL_19899128	A/State of Mexico/IBT_INER_INF_644/2023	State of Mexico	A/H1N1	pdm09	6B.1A.5a.2a	INF_644	2023-06-02	2025-06-10	2025-06-10	5	Partial				PZ041577	PZ041578	PZ041579	PZ041580	PZ041581	52	Female	In-patient
	EPI_ISL_19899127	B/State of Mexico/IBT_INER_INF_642/2023	State of Mexico	B	Victoria	unassigned	INF_642	2023-05-31	2025-06-10	2025-06-10	2	Partial				PZ039802				PZ039803	3	Female	In-patient
	EPI_ISL_19899126	B/Mexico City/IBT_INER_INF_640/2023	Mexico City	B	Victoria	V1A.3a.2	INF_640	2023-05-25	2025-06-10	2025-06-10	6	Partial	PZ039796		PZ039797	PZ039798	PZ039799	PZ039800		PZ039801	20	Female	Recovered
	EPI_ISL_19899125	B/Mexico City/IBT_INER_INF_635/2023	Mexico City	B	Victoria	V1A.3a.2	INF_635	2023-05-25	2025-06-10	2025-06-10	5	Partial			PZ039791	PZ039792		PZ039793	PZ039794	PZ039795	3	Male	In-patient
	EPI_ISL_19899124	B/Mexico City/IBT_INER_INF_633/2023	Mexico City	B	Victoria	V1A.3a.2	INF_633	2023-05-24	2025-06-10	2025-06-10	4	Partial			PZ039787	PZ039788		PZ039789		PZ039790	1	Female	In-patient
	EPI_ISL_19899123	B/Mexico City/IBT_INER_INF_632/2023	Mexico City	B			INF_632	2023-05-24	2025-06-10	2025-06-10	1	Partial								PZ039786	57	Female	In-patient
	EPI_ISL_19899122	B/Mexico City/IBT_INER_INF_631/2023	Mexico City	B	Victoria	V1A.3a.2	INF_631	2023-05-24	2025-06-10	2025-06-10	6	Partial	PZ039780		PZ039781	PZ039782		PZ039783	PZ039784	PZ039785	18	Female
	EPI_ISL_19899121	B/Mexico City/IBT_INER_INF_630/2023	Mexico City	B			INF_630	2023-05-24	2025-06-10	2025-06-10	1	Partial								PZ039779	39	Female
	EPI_ISL_19899120	B/Mexico City/IBT_INER_INF_627/2023	Mexico City	B	Victoria	V1A.3a.2	INF_627	2023-05-21	2025-06-10	2025-06-10	4	Partial				PZ039775		PZ039776	PZ039777	PZ039778	43	Male	Recovered
	EPI_ISL_19899119	B/Mexico City/IBT_INER_INF_624/2023	Mexico City	B			INF_624	2023-05-18	2025-06-10	2025-06-10	1	Partial								PZ039774	42	Female	Recovered
	EPI_ISL_19899118	A/Mexico City/IBT_INER_INF_623/2023	Mexico City	A/H1N1	pdm09	6B.1A.5a.2a	INF_623	2023-05-18	2025-06-10	2025-06-10	5	Partial				PZ041572	PZ041573	PZ041574	PZ041575	PZ041576	61	Female	In-patient
	EPI_ISL_19899117	B/Mexico City/IBT_INER_INF_619/2023	Mexico City	B			INF_619	2023-05-16	2025-06-10	2025-06-10	1	Partial								PZ039773	35	Female	Recovered
	EPI_ISL_19899116	B/Mexico City/IBT_INER_INF_618/2023	Mexico City	B			INF_618	2023-05-16	2025-06-10	2025-06-10	1	Partial								PZ039772	9	Male	In-patient
	EPI_ISL_19899115	B/Mexico City/IBT_INER_INF_617/2023	Mexico City	B			INF_617	2023-05-16	2025-06-10	2025-06-10	1	Partial								PZ039771	45	Female	Recovered
	EPI_ISL_19899114	B/Mexico City/IBT_INER_INF_616/2023	Mexico City	B	Victoria	V1A.3a.2	INF_616	2023-05-15	2025-06-10	2025-06-10	6	Partial	PZ039765		PZ039766	PZ039767	PZ039768	PZ039769		PZ039770	6	Male	In-patient
	EPI_ISL_19899113	B/Mexico City/IBT_INER_INF_614/2023	Mexico City	B	Victoria	V1A.3a.2	INF_614	2023-05-15	2025-06-10	2025-06-10	5	Partial	PZ039760		PZ039761	PZ039762		PZ039763		PZ039764	32	Female	Recovered
	EPI_ISL_19899112	B/Mexico City/IBT_INER_INF_613/2023	Mexico City	B	Victoria	V1A.3a.2	INF_613	2023-05-14	2025-06-10	2025-06-10	2	Partial				PZ039758				PZ039759	27	Female	Recovered
	EPI_ISL_19899111	B/Mexico City/IBT_INER_INF_610/2023	Mexico City	B	Victoria	V1A.3a.2	INF_610	2023-05-11	2025-06-10	2025-06-10	7	Partial	PZ039751	PZ039752	PZ039753	PZ039754		PZ039755	PZ039756	PZ039757	24	Female	Recovered
	EPI_ISL_19899110	B/Mexico City/IBT_INER_INF_609/2023	Mexico City	B	Victoria	V1A.3a.2	INF_609	2023-05-11	2025-06-10	2025-06-10	8	Complete	PZ039869	PZ039870	PZ039871	PZ039872	PZ039873	PZ039874	PZ039875	PZ039876	30	Male	Recovered
	EPI_ISL_19899109	B/Mexico City/IBT_INER_INF_607/2023	Mexico City	B	Victoria	V1A.3a.2	INF_607	2023-05-10	2025-06-10	2025-06-10	8	Complete	PZ039861	PZ039862	PZ039863	PZ039864	PZ039865	PZ039866	PZ039867	PZ039868	39	Female	Recovered
	EPI_ISL_19899108	B/Mexico City/IBT_INER_INF_606/2023	Mexico City	B			INF_606	2023-05-10	2025-06-10	2025-06-10	1	Partial								PZ039750	27	Male	In-patient
	EPI_ISL_19899107	B/Mexico City/IBT_INER_INF_605/2023	Mexico City	B	Victoria	V1A.3a.2	INF_605	2023-05-09	2025-06-10	2025-06-10	8	Complete	PZ039742	PZ039743	PZ039744	PZ039745	PZ039746	PZ039747	PZ039748	PZ039749	35	Male	Recovered
	EPI_ISL_19899106	B/Mexico City/IBT_INER_INF_603/2023	Mexico City	B	Victoria	V1A.3a.2	INF_603	2023-05-08	2025-06-10	2025-06-10	8	Complete	PZ039853	PZ039854	PZ039855	PZ039856	PZ039857	PZ039858	PZ039859	PZ039860	78	Female	Recovered
	EPI_ISL_19899105	B/Mexico City/IBT_INER_INF_601/2023	Mexico City	B	Victoria	V1A.3a.2	INF_601	2023-05-05	2025-06-10	2025-06-10	7	Partial	PZ039735	PZ039736	PZ039737	PZ039738		PZ039739	PZ039740	PZ039741	25	Female	Recovered
	EPI_ISL_19899104	A/Mexico City/IBT_INER_INF_600/2023	Mexico City	A/H1N1	pdm09	6B.1A.5a.2a	INF_600	2023-05-05	2025-06-10	2025-06-10	5	Partial				PZ041567	PZ041568	PZ041569	PZ041570	PZ041571	68	Male	In-patient
	EPI_ISL_19899103	B/Mexico City/IBT_INER_INF_598/2023	Mexico City	B	Victoria	V1A.3a.2	INF_598	2023-05-03	2025-06-10	2025-06-10	4	Partial			PZ039731	PZ039732		PZ039733		PZ039734	25	Male	Recovered
	EPI_ISL_19899102	B/Mexico City/IBT_INER_INF_597/2023	Mexico City	B	Victoria	V1A.3a.2	INF_597	2023-05-02	2025-06-10	2025-06-10	3	Partial				PZ039728		PZ039729		PZ039730	12	Male	Recovered
	EPI_ISL_19899100	B/State of Mexico/IBT_INER_INF_594/2023	State of Mexico	B	Victoria	V1A.3a.2	INF_594	2023-04-29	2025-06-10	2025-06-10	5	Partial			PZ039723	PZ039724		PZ039725	PZ039726	PZ039727	44	Female	In-patient
	EPI_ISL_19899099	B/Mexico City/IBT_INER_INF_593/2023	Mexico City	B	Victoria	V1A.3a.2	INF_593	2023-04-27	2025-06-10	2025-06-10	5	Partial	PZ039718		PZ039719	PZ039720		PZ039721		PZ039722	27	Female	Recovered
	EPI_ISL_19899098	B/Mexico City/IBT_INER_INF_592/2023	Mexico City	B	Victoria	V1A.3a.2	INF_592	2023-04-27	2025-06-10	2025-06-10	7	Partial	PZ039711	PZ039712	PZ039713	PZ039714	PZ039715	PZ039716		PZ039717	30	Male	Recovered
	EPI_ISL_19899097	B/Mexico City/IBT_INER_INF_591/2023	Mexico City	B	Victoria	V1A.3a.2	INF_591	2023-04-21	2025-06-10	2025-06-10	4	Partial			PZ039707	PZ039708		PZ039709		PZ039710	33	Female	Recovered
	EPI_ISL_19899096	B/Mexico City/IBT_INER_INF_589/2023	Mexico City	B			INF_589	2023-04-25	2025-06-10	2025-06-10	1	Partial								PZ039706	49	Male	In-patient
	EPI_ISL_19899095	B/Mexico City/IBT_INER_INF_588/2023	Mexico City	B	Victoria	V1A.3a.2	INF_588	2023-04-24	2025-06-10	2025-06-10	6	Partial	PZ039700		PZ039701	PZ039702		PZ039703	PZ039704	PZ039705	44	Female	Recovered
	EPI_ISL_19899094	B/Mexico City/IBT_INER_INF_587/2023	Mexico City	B	Victoria	V1A.3a.2	INF_587	2023-04-24	2025-06-10	2025-06-10	8	Complete	PZ039845	PZ039846	PZ039847	PZ039848	PZ039849	PZ039850	PZ039851	PZ039852	32	Female	Recovered
	EPI_ISL_19899093	B/Mexico City/IBT_INER_INF_583/2023	Mexico City	B	Victoria	V1A.3a.2	INF_583	2023-04-20	2025-06-10	2025-06-10	8	Complete	PZ039692	PZ039693	PZ039694	PZ039695	PZ039696	PZ039697	PZ039698	PZ039699	28	Female	Recovered
	EPI_ISL_19899092	B/Mexico City/IBT_INER_INF_582/2023	Mexico City	B			INF_582	2023-04-19	2025-06-10	2025-06-10	1	Partial								PZ039691	30	Female	In-patient
	EPI_ISL_19899091	A/Mexico City/IBT_INER_INF_581/2023	Mexico City	A/H3N2		3C.2a1b.2a.2a.3b	INF_581	2023-04-05	2025-06-10	2025-06-10	6	Partial	PZ046592			PZ046593	PZ046594	PZ046595	PZ046596	PZ046597	21	Female	Recovered
	EPI_ISL_19899090	A/Mexico City/IBT_INER_INF_580/2023	Mexico City	A/H1N1	pdm09	6B.1A.5a.2a	INF_580	2023-04-04	2025-06-10	2025-06-10	6	Partial	PZ046586			PZ046587	PZ046588	PZ046589	PZ046590	PZ046591	32	Male	Recovered
	EPI_ISL_19899087	A/Mexico City/IBT_INER_INF_566/2023	Mexico City	A/H3N2		3C.2a1b.2a.2a.1	INF_566	2023-01-13	2025-06-10	2025-06-10	8	Complete	PZ047232	PZ047233	PZ047234	PZ047235	PZ047236	PZ047237	PZ047238	PZ047239	29	Female	Recovered
	EPI_ISL_19899086	A/Mexico City/IBT_INER_INF_563/2023	Mexico City	A/H3N2		3C.2a1b.2a.2a.1	INF_563	2023-01-11	2025-06-10	2025-06-10	8	Complete	PZ047224	PZ047225	PZ047226	PZ047227	PZ047228	PZ047229	PZ047230	PZ047231	84	Female	In-patient
	EPI_ISL_19899085	A/Mexico City/IBT_INER_INF_562/2023	Mexico City	A/H3N2		3C.2a1b.2a.2a.1	INF_562	2023-01-13	2025-06-10	2025-06-10	8	Complete	PZ042024	PZ042025	PZ042026	PZ042027	PZ042028	PZ042029	PZ042030	PZ042031	32	Female	Recovered
	EPI_ISL_19899084	A/Mexico City/IBT_INER_INF_560/2023	Mexico City	A/H3N2		3C.2a1b.2a.2a.1	INF_560	2023-01-10	2025-06-10	2025-06-10	7	Partial	PZ046579		PZ046580	PZ046581	PZ046582	PZ046583	PZ046584	PZ046585	32	Female	Recovered
	EPI_ISL_19899083	A/Mexico City/IBT_INER_INF_559/2023	Mexico City	A/H3N2		3C.2a1b.2a.2a.1	INF_559	2023-01-11	2025-06-10	2025-06-10	7	Partial	PZ041560		PZ041561	PZ041562	PZ041563	PZ041564	PZ041565	PZ041566	47	Female	Recovered
	EPI_ISL_19899082	A/Mexico City/IBT_INER_INF_558/2023	Mexico City	A/H3N2		3C.2a1b.2a.2b	INF_558	2023-01-11	2025-06-10	2025-06-10	8	Complete	PZ042016	PZ042017	PZ042018	PZ042019	PZ042020	PZ042021	PZ042022	PZ042023	38	Male	Recovered
	EPI_ISL_19899081	A/Mexico City/IBT_INER_INF_554/2023	Mexico City	A/H3N2		3C.2a1b.2a.2b	INF_554	2023-02-13	2025-06-10	2025-06-10	8	Complete	PZ047216	PZ047217	PZ047218	PZ047219	PZ047220	PZ047221	PZ047222	PZ047223	26	Female	Recovered
	EPI_ISL_19899080	A/Mexico City/IBT_INER_INF_551/2023	Mexico City	A/H3N2		3C.2a1b.2a.2a.1	INF_551	2023-02-07	2025-06-10	2025-06-10	6	Partial			PZ041554	PZ041555	PZ041556	PZ041557	PZ041558	PZ041559	57	Female	Recovered
	EPI_ISL_19899079	A/Mexico City/IBT_INER_INF_550/2023	Mexico City	A/H3N2		3C.2a1b.2a.2a.1	INF_550	2023-02-01	2025-06-10	2025-06-10	8	Complete	PZ047208	PZ047209	PZ047210	PZ047211	PZ047212	PZ047213	PZ047214	PZ047215	27	Female	Recovered
	EPI_ISL_19899078	A/Mexico City/IBT_INER_INF_532/2023	Mexico City	A/H3N2		3C.2a1b.2a.2a.1	INF_532	2023-01-08	2025-06-10	2025-06-10	7	Partial	PZ046572		PZ046573	PZ046574	PZ046575	PZ046576	PZ046577	PZ046578	62	Female	Recovered
	EPI_ISL_19899077	A/Mexico City/IBT_INER_INF_531/2023	Mexico City	A/H3N2		3C.2a1b.2a.2a.1	INF_531	2023-01-07	2025-06-10	2025-06-10	7	Partial	PZ041547		PZ041548	PZ041549	PZ041550	PZ041551	PZ041552	PZ041553	77	Female	Recovered
	EPI_ISL_19899076	A/Mexico City/IBT_INER_INF_525/2023	Mexico City	A/H3N2		3C.2a1b.2a.2a.1	INF_525	2023-01-05	2025-06-10	2025-06-10	8	Complete	PZ047200	PZ047201	PZ047202	PZ047203	PZ047204	PZ047205	PZ047206	PZ047207	56	Female	Recovered
	EPI_ISL_19899075	A/Mexico City/IBT_INER_INF_524/2023	Mexico City	A/H3N2		3C.2a1b.2a.2a.1	INF_524	2023-01-04	2025-06-10	2025-06-10	7	Partial	PZ041540		PZ041541	PZ041542	PZ041543	PZ041544	PZ041545	PZ041546		Male	In-patient
	EPI_ISL_19899074	A/Mexico City/IBT_INER_INF_523/2023	Mexico City	A/H3N2		3C.2a1b.2a.2a.1	INF_523	2023-01-04	2025-06-10	2025-06-10	7	Partial	PZ046565		PZ046566	PZ046567	PZ046568	PZ046569	PZ046570	PZ046571	30	Female	Recovered
	EPI_ISL_19899073	A/Mexico City/IBT_INER_INF_520/2023	Mexico City	A/H1N1	pdm09	6B.1A.5a.2a.1	INF_520	2023-01-04	2025-06-10	2025-06-10	5	Partial				PZ046560	PZ046561	PZ046562	PZ046563	PZ046564	34	Female	Recovered
	EPI_ISL_19899072	A/Mexico City/IBT_INER_INF_519/2023	Mexico City	A/H3N2		3C.2a1b.2a.2a.1	INF_519	2023-01-04	2025-06-10	2025-06-10	7	Partial	PZ046553		PZ046554	PZ046555	PZ046556	PZ046557	PZ046558	PZ046559		Male	In-patient
	EPI_ISL_19899071	A/Mexico City/IBT_INER_INF_516/2023	Mexico City	A/H3N2		3C.2a1b.2a.2a.1	INF_516	2023-01-02	2025-06-10	2025-06-10	7	Partial	PZ041533		PZ041534	PZ041535	PZ041536	PZ041537	PZ041538	PZ041539		Female	Recovered
	EPI_ISL_19899070	A/Mexico City/IBT_INER_INF_511/2022	Mexico City	A/H3N2		3C.2a1b.2a.2a.1	INF_511	2022-12-28	2025-06-10	2025-06-10	8	Complete	PZ047192	PZ047193	PZ047194	PZ047195	PZ047196	PZ047197	PZ047198	PZ047199	27	Male	Recovered
	EPI_ISL_19899069	A/Mexico City/IBT_INER_INF_506/2022	Mexico City	A/H3N2		3C.2a1b.2a.2a.1	INF_506	2022-12-13	2025-06-10	2025-06-10	8	Complete	PZ042008	PZ042009	PZ042010	PZ042011	PZ042012	PZ042013	PZ042014	PZ042015	7	Male	Recovered
	EPI_ISL_19899068	A/Mexico City/IBT_INER_INF_505/2022	Mexico City	A/H3N2		3C.2a1b.2a.2a.1	INF_505	2022-12-13	2025-06-10	2025-06-10	7	Partial	PZ041526		PZ041527	PZ041528	PZ041529	PZ041530	PZ041531	PZ041532	33	Male	Recovered
	EPI_ISL_19899067	A/Mexico City/IBT_INER_INF_503/2022	Mexico City	A/H3N2		3C.2a1b.2a.2b	INF_503	2022-12-13	2025-06-10	2025-06-10	8	Complete	PZ047184	PZ047185	PZ047186	PZ047187	PZ047188	PZ047189	PZ047190	PZ047191	28	Male	Recovered
	EPI_ISL_19899066	A/Mexico City/IBT_INER_INF_500/2022	Mexico City	A/H3N2		3C.2a1b.2a.2a.1	INF_500	2022-12-13	2025-06-10	2025-06-10	8	Complete	PZ042000	PZ042001	PZ042002	PZ042003	PZ042004	PZ042005	PZ042006	PZ042007	24	Female	Recovered
	EPI_ISL_19899065	A/Puebla/IBT_INER_INF_497/2022	Puebla	A/H3N2		3C.2a1b.2a.2a.1	INF_497	2022-12-13	2025-06-10	2025-06-10	8	Complete	PZ047440	PZ047441	PZ047442	PZ047443	PZ047444	PZ047445	PZ047446	PZ047447	30	Male	In-patient
	EPI_ISL_19899064	A/Mexico City/IBT_INER_INF_337/2022	Mexico City	A/H3N2		3C.2a1b.2a.2a.1	INF_337	2022-12-20	2025-06-10	2025-06-10	8	Complete	PZ047176	PZ047177	PZ047178	PZ047179	PZ047180	PZ047181	PZ047182	PZ047183	31	Female	Recovered
	EPI_ISL_19899063	A/State of Mexico/IBT_INER_INF_333/2022	State of Mexico	A/H3N2		3C.2a1b.2a.2a.1	INF_333	2022-12-20	2025-06-10	2025-06-10	8	Complete	PZ042640	PZ042641	PZ042642	PZ042643	PZ042644	PZ042645	PZ042646	PZ042647	41	Female	In-patient
	EPI_ISL_19899062	A/Mexico City/IBT_INER_INF_331/2022	Mexico City	A/H3N2		3C.2a1b.2a.2a.1	INF_331	2022-12-20	2025-06-10	2025-06-10	7	Partial	PZ046546		PZ046547	PZ046548	PZ046549	PZ046550	PZ046551	PZ046552	63	Male	Recovered
	EPI_ISL_19899061	A/Mexico City/IBT_INER_INF_329/2022	Mexico City	A/H3N2		3C.2a1b.2a.2a.1	INF_329	2022-12-19	2025-06-10	2025-06-10	8	Complete	PZ041992	PZ041993	PZ041994	PZ041995	PZ041996	PZ041997	PZ041998	PZ041999	32	Male	Recovered
	EPI_ISL_19899060	A/Mexico City/IBT_INER_INF_328/2022	Mexico City	A/H3N2		3C.2a1b.2a.2a.3	INF_328	2022-12-19	2025-06-10	2025-06-10	8	Complete	PZ047168	PZ047169	PZ047170	PZ047171	PZ047172	PZ047173	PZ047174	PZ047175	88	Male	In-patient
	EPI_ISL_19899059	A/Mexico City/IBT_INER_INF_324/2022	Mexico City	A/H3N2		3C.2a1b.2a.2a.1	INF_324	2022-12-19	2025-06-10	2025-06-10	7	Partial	PZ041519		PZ041520	PZ041521	PZ041522	PZ041523	PZ041524	PZ041525	45	Male	Recovered
	EPI_ISL_19899058	A/Mexico City/IBT_INER_INF_323/2022	Mexico City	A/H3N2		3C.2a1b.2a.2a.1	INF_323	2022-12-19	2025-06-10	2025-06-10	8	Complete	PZ047160	PZ047161	PZ047162	PZ047163	PZ047164	PZ047165	PZ047166	PZ047167	45	Male	In-patient
	EPI_ISL_19899057	A/Mexico City/IBT_INER_INF_322/2022	Mexico City	A/H3N2		3C.2a1b.2a.2a.1	INF_322	2022-12-19	2025-06-10	2025-06-10	7	Partial	PZ046539		PZ046540	PZ046541	PZ046542	PZ046543	PZ046544	PZ046545	18	Female	In-patient
	EPI_ISL_19899056	A/Mexico City/IBT_INER_INF_311/2022	Mexico City	A/H3N2		3C.2a1b.2a.2a.1	INF_311	2022-12-17	2025-06-10	2025-06-10	8	Complete	PZ047152	PZ047153	PZ047154	PZ047155	PZ047156	PZ047157	PZ047158	PZ047159	7	Female	Recovered
	EPI_ISL_19899055	A/Mexico City/IBT_INER_INF_307/2022	Mexico City	A/H3N2		3C.2a1b.2a.2a.1	INF_307	2022-12-17	2025-06-10	2025-06-10	8	Complete	PZ047144	PZ047145	PZ047146	PZ047147	PZ047148	PZ047149	PZ047150	PZ047151	21	Female	In-patient
	EPI_ISL_19899054	A/Mexico City/IBT_INER_INF_305/2022	Mexico City	A/H3N2		3C.2a1b.2a.2a.1	INF_305	2022-12-16	2025-06-10	2025-06-10	5	Partial				PZ046534	PZ046535	PZ046536	PZ046537	PZ046538	25	Male	In-patient
	EPI_ISL_19899053	A/Mexico City/IBT_INER_INF_304/2022	Mexico City	A/H3N2		3C.2a1b.2a.2a.1	INF_304	2022-12-16	2025-06-10	2025-06-10	8	Complete	PZ041984	PZ041985	PZ041986	PZ041987	PZ041988	PZ041989	PZ041990	PZ041991	21	Female	Recovered
	EPI_ISL_19899052	A/Mexico City/IBT_INER_INF_301/2022	Mexico City	A/H3N2		3C.2a1b.2a.2a.1	INF_301	2022-12-15	2025-06-10	2025-06-10	7	Partial	PZ041512		PZ041513	PZ041514	PZ041515	PZ041516	PZ041517	PZ041518	39	Female	Recovered
	EPI_ISL_19899051	A/Mexico City/IBT_INER_INF_294/2022	Mexico City	A/H3N2		3C.2a1b.2a.2a.1	INF_294	2022-12-15	2025-06-10	2025-06-10	8	Complete	PZ041976	PZ041977	PZ041978	PZ041979	PZ041980	PZ041981	PZ041982	PZ041983	79	Male	Recovered
	EPI_ISL_19899050	A/Mexico City/IBT_INER_INF_293/2022	Mexico City	A/H3N2		3C.2a1b.2a.2a.3b	INF_293	2022-12-15	2025-06-10	2025-06-10	8	Complete	PZ046526	PZ046527	PZ046528	PZ046529	PZ046530	PZ046531	PZ046532	PZ046533	42	Female	Recovered
	EPI_ISL_19899049	A/Mexico City/IBT_INER_INF_292/2022	Mexico City	A/H3N2		3C.2a1b.2a.2a.3	INF_292	2022-12-15	2025-06-10	2025-06-10	7	Partial	PZ046519		PZ046520	PZ046521	PZ046522	PZ046523	PZ046524	PZ046525	52	Female	Recovered
	EPI_ISL_19899048	A/Mexico City/IBT_INER_INF_290/2022	Mexico City	A/H3N2		3C.2a1b.2a.2a.1	INF_290	2022-12-15	2025-06-10	2025-06-10	6	Partial			PZ046513	PZ046514	PZ046515	PZ046516	PZ046517	PZ046518	36	Female	Recovered
	EPI_ISL_19899047	A/Mexico City/IBT_INER_INF_179/2022	Mexico City	A/H3N2		3C.2a1b.2a.2a.1	INF_179	2022-12-02	2025-06-10	2025-06-10	8	Complete	PZ047136	PZ047137	PZ047138	PZ047139	PZ047140	PZ047141	PZ047142	PZ047143	76	Male	Recovered
	EPI_ISL_19899046	A/Mexico City/IBT_INER_INF_177/2022	Mexico City	A/H3N2		3C.2a1b.2a.2a.3	INF_177	2022-12-02	2025-06-10	2025-06-10	6	Partial	PZ041506			PZ041507	PZ041508	PZ041509	PZ041510	PZ041511	54	Female	Recovered
	EPI_ISL_19899045	A/Mexico City/IBT_INER_INF_172/2022	Mexico City	A/H3N2		3C.2a1b.2a.2a.1	INF_172	2022-12-02	2025-06-10	2025-06-10	5	Partial				PZ041501	PZ041502	PZ041503	PZ041504	PZ041505	27	Female	Recovered
	EPI_ISL_19899044	A/Mexico City/IBT_INER_INF_171/2022	Mexico City	A/H3N2			INF_171	2022-12-01	2025-06-10	2025-06-10	2	Partial						PZ041499	PZ041500		53	Male	In-patient
	EPI_ISL_19899043	A/Mexico City/IBT_INER_INF_168/2022	Mexico City	A/H3N2			INF_168	2022-12-01	2025-06-10	2025-06-10	2	Partial							PZ041497	PZ041498	63	Female	Recovered
	EPI_ISL_19899042	A/Mexico City/IBT_INER_INF_167/2022	Mexico City	A/H3N2			INF_167	2022-12-01	2025-06-10	2025-06-10	3	Partial						PZ046510	PZ046511	PZ046512	59	Female	Recovered
	EPI_ISL_19899041	A/Mexico City/IBT_INER_INF_164/2022	Mexico City	A/H3N2			INF_164	2022-12-01	2025-06-10	2025-06-10	2	Partial							PZ046508	PZ046509	47	Female	In-patient
	EPI_ISL_19899040	A/Mexico City/IBT_INER_INF_163/2022	Mexico City	A/H3N2		3C.2a1b.2a.2a.1	INF_163	2022-12-01	2025-06-10	2025-06-10	5	Partial				PZ041492	PZ041493	PZ041494	PZ041495	PZ041496	59	Male	Recovered
	EPI_ISL_19899039	A/Mexico City/IBT_INER_INF_161/2022	Mexico City	A/H3N2		3C.2a1b.2a.2a.1	INF_161	2022-12-01	2025-06-10	2025-06-10	5	Partial				PZ041487	PZ041488	PZ041489	PZ041490	PZ041491	31	Female	In-patient
	EPI_ISL_19899038	A/Mexico City/IBT_INER_INF_160/2022	Mexico City	A/H3N2			INF_160	2022-12-01	2025-06-10	2025-06-10	4	Partial					PZ041483	PZ041484	PZ041485	PZ041486	51	Female	In-patient
	EPI_ISL_19899037	A/Mexico City/IBT_INER_INF_158/2022	Mexico City	A/H3N2		3C.2a1b.2a.2a.1	INF_158	2022-11-30	2025-06-10	2025-06-10	7	Partial	PZ046501		PZ046502	PZ046503	PZ046504	PZ046505	PZ046506	PZ046507	31	Male	Recovered
	EPI_ISL_19899036	A/Mexico City/IBT_INER_INF_155/2022	Mexico City	A/H3N2		3C.2a1b.2a.2a.1	INF_155	2022-11-30	2025-06-10	2025-06-10	7	Partial	PZ046494		PZ046495	PZ046496	PZ046497	PZ046498	PZ046499	PZ046500	28	Female	Recovered
	EPI_ISL_19899035	A/Mexico City/IBT_INER_INF_154/2022	Mexico City	A/H3N2			INF_154	2022-11-30	2025-06-10	2025-06-10	2	Partial							PZ041481	PZ041482	24	Male	Recovered
	EPI_ISL_19899034	A/Mexico City/IBT_INER_INF_153/2022	Mexico City	A/H3N2			INF_153	2022-11-29	2025-06-10	2025-06-10	3	Partial						PZ046491	PZ046492	PZ046493	13	Female	Recovered
	EPI_ISL_19899033	A/Mexico City/IBT_INER_INF_152/2022	Mexico City	A/H3N2			INF_152	2022-11-25	2025-06-10	2025-06-10	2	Partial							PZ041479	PZ041480	51	Male	Recovered
	EPI_ISL_19899032	A/Mexico City/IBT_INER_INF_151/2022	Mexico City	A/H3N2			INF_151	2022-11-25	2025-06-10	2025-06-10	3	Partial						PZ046488	PZ046489	PZ046490	26	Female	Recovered
	EPI_ISL_19899031	A/Mexico City/IBT_INER_INF_146/2022	Mexico City	A/H3N2		3C.2a1b.2a.2a.3	INF_146	2022-11-25	2025-06-10	2025-06-10	6	Partial	PZ041473			PZ041474	PZ041475	PZ041476	PZ041477	PZ041478	29	Female	Recovered
	EPI_ISL_19899030	A/Mexico City/IBT_INER_INF_143/2022	Mexico City	A/H3N2		3C.2a1b.2a.2a.1	INF_143	2022-11-28	2025-06-10	2025-06-10	8	Complete	PZ041968	PZ041969	PZ041970	PZ041971	PZ041972	PZ041973	PZ041974	PZ041975	43	Female	Recovered
	EPI_ISL_19899029	A/Mexico City/IBT_INER_INF_142/2022	Mexico City	A/H3N2		3C.2a1b.2a.2a.3	INF_142	2022-11-24	2025-06-10	2025-06-10	5	Partial				PZ041468	PZ041469	PZ041470	PZ041471	PZ041472	26	Female	In-patient
	EPI_ISL_19899028	A/Mexico City/IBT_INER_INF_141/2022	Mexico City	A/H3N2		3C.2a1b.2a.2a.3	INF_141	2022-11-24	2025-06-10	2025-06-10	7	Partial	PZ046481		PZ046482	PZ046483	PZ046484	PZ046485	PZ046486	PZ046487	46	Female	Recovered
	EPI_ISL_19899027	A/Mexico City/IBT_INER_INF_139/2022	Mexico City	A/H3N2		3C.2a1b.2a.2b	INF_139	2022-11-27	2025-06-10	2025-06-10	7	Partial	PZ046474		PZ046475	PZ046476	PZ046477	PZ046478	PZ046479	PZ046480	31	Male	Recovered
	EPI_ISL_19899026	A/Mexico City/IBT_INER_INF_138/2022	Mexico City	A/H3N2		3C.2a1b.2a.2a.1	INF_138	2022-11-25	2025-06-10	2025-06-10	5	Partial				PZ046469	PZ046470	PZ046471	PZ046472	PZ046473	30	Male	Recovered
	EPI_ISL_19899025	A/Mexico City/IBT_INER_INF_135/2022	Mexico City	A/H3N2		3C.2a1b.2a.2a.3	INF_135	2022-11-27	2025-06-10	2025-06-10	5	Partial				PZ041463	PZ041464	PZ041465	PZ041466	PZ041467	70	Female	In-patient
	EPI_ISL_19899024	A/Mexico City/IBT_INER_INF_133/2022	Mexico City	A/H3N2		3C.2a1b.2a.2b	INF_133	2022-11-28	2025-06-10	2025-06-10	5	Partial				PZ046464	PZ046465	PZ046466	PZ046467	PZ046468	43	Male	Recovered
	EPI_ISL_19899023	A/State of Mexico/IBT_INER_INF_131/2022	State of Mexico	A/H3N2		3C.2a1b.2a.2b	INF_131	2022-11-29	2025-06-10	2025-06-10	7	Partial	PZ041456		PZ041457	PZ041458	PZ041459	PZ041460	PZ041461	PZ041462	32	Female	In-patient
	EPI_ISL_19899022	A/State of Mexico/IBT_INER_INF_129/2022	State of Mexico	A/H3N2		3C.2a1b.2a.2a.1	INF_129	2022-11-29	2025-06-10	2025-06-10	5	Partial				PZ041451	PZ041452	PZ041453	PZ041454	PZ041455	5	Male	In-patient
	EPI_ISL_19899021	A/Mexico City/IBT_INER_INF_126/2022	Mexico City	A/H3N2		3C.2a1b.2a.2a.1	INF_126	2022-11-25	2025-06-10	2025-06-10	5	Partial				PZ041446	PZ041447	PZ041448	PZ041449	PZ041450	31	Female	Recovered
	EPI_ISL_19899020	A/State of Mexico/IBT_INER_INF_124/2022	State of Mexico	A/H3N2		3C.2a1b.2a.2a.3	INF_124	2022-11-27	2025-06-10	2025-06-10	6	Partial	PZ046458			PZ046459	PZ046460	PZ046461	PZ046462	PZ046463	28	Male	In-patient
	EPI_ISL_19899019	A/Mexico City/IBT_INER_INF_123/2022	Mexico City	A/H3N2		3C.2a1b.2a.2b	INF_123	2022-11-29	2025-06-10	2025-06-10	5	Partial				PZ046453	PZ046454	PZ046455	PZ046456	PZ046457	16	Male	Recovered
	EPI_ISL_19899018	A/Mexico City/IBT_INER_INF_122/2022	Mexico City	A/H3N2		3C.2a1b.2a.2a.1	INF_122	2022-11-25	2025-06-10	2025-06-10	7	Partial	PZ041439		PZ041440	PZ041441	PZ041442	PZ041443	PZ041444	PZ041445	36	Male	Recovered
	EPI_ISL_19899017	A/Mexico City/IBT_INER_INF_121/2022	Mexico City	A/H3N2		3C.2a1b.2a.2a.1	INF_121	2022-11-28	2025-06-10	2025-06-10	7	Partial	PZ046446		PZ046447	PZ046448	PZ046449	PZ046450	PZ046451	PZ046452	61	Female	In-patient
	EPI_ISL_19899016	A/Mexico City/IBT_INER_INF_117/2022	Mexico City	A/H3N2		3C.2a1b.2a.2a.1	INF_117	2022-11-23	2025-06-10	2025-06-10	5	Partial				PZ041434	PZ041435	PZ041436	PZ041437	PZ041438	17	Male	Recovered
	EPI_ISL_19899015	A/Mexico City/IBT_INER_INF_115/2022	Mexico City	A/H3N2		3C.2a1b.2a.2a.1	INF_115	2022-11-16	2025-06-10	2025-06-10	5	Partial				PZ046441	PZ046442	PZ046443	PZ046444	PZ046445	57	Female	Recovered
	EPI_ISL_19899014	A/Mexico City/IBT_INER_INF_112/2022	Mexico City	A/H3N2		3C.2a1b.2a.2a.3b	INF_112	2022-11-17	2025-06-10	2025-06-10	7	Partial	PZ041427		PZ041428	PZ041429	PZ041430	PZ041431	PZ041432	PZ041433	22	Male	Recovered
	EPI_ISL_19899013	A/Mexico City/IBT_INER_INF_111/2022	Mexico City	A/H3N2		3C.2a1b.2a.2a.1	INF_111	2022-11-24	2025-06-10	2025-06-10	5	Partial				PZ041422	PZ041423	PZ041424	PZ041425	PZ041426	25	Female	In-patient
	EPI_ISL_19899012	A/Mexico City/IBT_INER_INF_110/2022	Mexico City	A/H3N2		3C.2a1b.2a.2a.1	INF_110	2022-11-24	2025-06-10	2025-06-10	7	Partial	PZ041415		PZ041416	PZ041417	PZ041418	PZ041419	PZ041420	PZ041421	17	Male	Recovered
	EPI_ISL_19899011	A/Mexico City/IBT_INER_INF_108/2022	Mexico City	A/H3N2		3C.2a1b.2a.2a.1	INF_108	2022-11-24	2025-06-10	2025-06-10	5	Partial				PZ046436	PZ046437	PZ046438	PZ046439	PZ046440	33	Female	Recovered
	EPI_ISL_19899010	A/Mexico City/IBT_INER_INF_104/2022	Mexico City	A/H3N2		3C.2a1b.2a.2a.1	INF_104	2022-11-17	2025-06-10	2025-06-10	7	Partial	PZ046429		PZ046430	PZ046431	PZ046432	PZ046433	PZ046434	PZ046435	25	Female	Recovered
	EPI_ISL_19899009	A/State of Mexico/IBT_INER_INF_103/2022	State of Mexico	A/H3N2		3C.2a1b.2a.2b	INF_103	2022-11-16	2025-06-10	2025-06-10	5	Partial				PZ041410	PZ041411	PZ041412	PZ041413	PZ041414	2	Female	In-patient
	EPI_ISL_19899008	A/Mexico City/IBT_INER_INF_100/2022	Mexico City	A/H3N2		3C.2a1b.2a.2a.1	INF_100	2022-11-24	2025-06-10	2025-06-10	5	Partial				PZ041405	PZ041406	PZ041407	PZ041408	PZ041409	25	Female	In-patient
	EPI_ISL_19899007	A/Mexico City/IBT_INER_INF_098/2022	Mexico City	A/H3N2		3C.2a1b.2a.2a.1	INF_098	2022-11-24	2025-06-10	2025-06-10	5	Partial				PZ041400	PZ041401	PZ041402	PZ041403	PZ041404	27	Female	Recovered
	EPI_ISL_19899006	A/Mexico City/IBT_INER_INF_097/2022	Mexico City	A/H3N2		3C.2a1b.2a.2a.1	INF_097	2022-11-17	2025-06-10	2025-06-10	7	Partial	PZ041393		PZ041394	PZ041395	PZ041396	PZ041397	PZ041398	PZ041399	80	Female	Recovered
	EPI_ISL_19899005	A/State of Mexico/IBT_INER_INF_094/2022	State of Mexico	A/H3N2		3C.2a1b.2a.2a.1	INF_094	2022-11-19	2025-06-10	2025-06-10	5	Partial				PZ041388	PZ041389	PZ041390	PZ041391	PZ041392	74	Male	In-patient
	EPI_ISL_19899004	A/Mexico City/IBT_INER_INF_091/2022	Mexico City	A/H3N2		3C.2a1b.2a.2a.1	INF_091	2022-11-20	2025-06-10	2025-06-10	7	Partial	PZ046422		PZ046423	PZ046424	PZ046425	PZ046426	PZ046427	PZ046428	30	Female	In-patient
	EPI_ISL_19899003	A/Mexico City/IBT_INER_INF_087/2022	Mexico City	A/H3N2		3C.2a1b.2a.2a.3b	INF_087	2022-11-21	2025-06-10	2025-06-10	5	Partial				PZ041383	PZ041384	PZ041385	PZ041386	PZ041387	30	Female	Recovered
	EPI_ISL_19899002	A/Mexico City/IBT_INER_INF_086/2022	Mexico City	A/H3N2		3C.2a1b.2a.2b	INF_086	2022-11-18	2025-06-10	2025-06-10	8	Complete	PZ047128	PZ047129	PZ047130	PZ047131	PZ047132	PZ047133	PZ047134	PZ047135	28	Female	Recovered
	EPI_ISL_19899001	A/Mexico City/IBT_INER_INF_081/2022	Mexico City	A/H3N2		3C.2a1b.2a.2a.1	INF_081	2022-11-19	2025-06-10	2025-06-10	5	Partial				PZ041378	PZ041379	PZ041380	PZ041381	PZ041382	33	Male	Recovered
	EPI_ISL_19899000	A/Mexico City/IBT_INER_INF_078/2022	Mexico City	A/H3N2		3C.2a1b.2a.2a.1	INF_078	2022-11-24	2025-06-10	2025-06-10	5	Partial				PZ046417	PZ046418	PZ046419	PZ046420	PZ046421	28	Male	Recovered
	EPI_ISL_19898999	A/Mexico City/IBT_INER_INF_075/2022	Mexico City	A/H3N2		3C.2a1b.2a.2a.1	INF_075	2022-11-19	2025-06-10	2025-06-10	5	Partial				PZ041373	PZ041374	PZ041375	PZ041376	PZ041377	73	Female	Recovered
	EPI_ISL_19898998	A/Mexico City/IBT_INER_INF_074/2022	Mexico City	A/H3N2		3C.2a1b.2a.2a.1	INF_074	2022-11-20	2025-06-10	2025-06-10	7	Partial	PZ046410		PZ046411	PZ046412	PZ046413	PZ046414	PZ046415	PZ046416	29	Male	In-patient
	EPI_ISL_19898997	A/Mexico City/IBT_INER_INF_073/2022	Mexico City	A/H3N2		3C.2a1b.2a.2a.3	INF_073	2022-11-17	2025-06-10	2025-06-10	6	Partial	PZ046404			PZ046405	PZ046406	PZ046407	PZ046408	PZ046409	32	Female	Recovered
	EPI_ISL_19898996	A/Mexico City/IBT_INER_INF_070/2022	Mexico City	A/H3N2		3C.2a1b.2a.2a.3	INF_070	2022-11-15	2025-06-10	2025-06-10	5	Partial				PZ041368	PZ041369	PZ041370	PZ041371	PZ041372	73	Female	Recovered
	EPI_ISL_19898995	A/Mexico City/IBT_INER_INF_065/2022	Mexico City	A/H3N2		3C.2a1b.2a.2a.1	INF_065	2022-11-23	2025-06-10	2025-06-10	7	Partial	PZ041361		PZ041362	PZ041363	PZ041364	PZ041365	PZ041366	PZ041367	14	Male	Recovered
	EPI_ISL_19898994	A/Mexico City/IBT_INER_INF_063/2022	Mexico City	A/H3N2		3C.2a1b.2a.2a.1	INF_063	2022-11-16	2025-06-10	2025-06-10	5	Partial				PZ046399	PZ046400	PZ046401	PZ046402	PZ046403	58	Female	In-patient
	EPI_ISL_19898993	A/Mexico City/IBT_INER_INF_061/2022	Mexico City	A/H3N2		3C.2a1b.2a.2b	INF_061	2022-11-16	2025-06-10	2025-06-10	7	Partial	PZ041354		PZ041355	PZ041356	PZ041357	PZ041358	PZ041359	PZ041360	46	Female	Recovered
	EPI_ISL_19898992	A/Mexico City/IBT_INER_INF_058/2022	Mexico City	A/H3N2		3C.2a1b.2a.2a.1	INF_058	2022-11-18	2025-06-10	2025-06-10	6	Partial	PZ041348			PZ041349	PZ041350	PZ041351	PZ041352	PZ041353	28	Female	Recovered
	EPI_ISL_19898991	A/Mexico City/IBT_INER_INF_057/2022	Mexico City	A/H3N2		3C.2a1b.2a.2a.1	INF_057	2022-11-17	2025-06-10	2025-06-10	7	Partial	PZ041341		PZ041342	PZ041343	PZ041344	PZ041345	PZ041346	PZ041347	33	Female	Recovered
	EPI_ISL_19898990	A/Mexico City/IBT_INER_INF_056/2022	Mexico City	A/H3N2		3C.2a1b.2a.2a.1	INF_056	2022-11-15	2025-06-10	2025-06-10	5	Partial				PZ041336	PZ041337	PZ041338	PZ041339	PZ041340	58	Female	Recovered
	EPI_ISL_19898989	A/Mexico City/IBT_INER_INF_055/2022	Mexico City	A/H3N2			INF_055	2022-11-19	2025-06-10	2025-06-10	3	Partial						PZ046396	PZ046397	PZ046398	87	Female	Recovered
	EPI_ISL_19898988	A/Mexico City/IBT_INER_INF_054/2022	Mexico City	A/H3N2		3C.2a1b.2a.2a.3b	INF_054	2022-11-19	2025-06-10	2025-06-10	8	Complete	PZ041960	PZ041961	PZ041962	PZ041963	PZ041964	PZ041965	PZ041966	PZ041967	34	Female	In-patient
	EPI_ISL_19898987	A/Mexico City/IBT_INER_INF_053/2022	Mexico City	A/H3N2		3C.2a1b.2a.2a.3	INF_053	2022-11-14	2025-06-10	2025-06-10	7	Partial	PZ041329		PZ041330	PZ041331	PZ041332	PZ041333	PZ041334	PZ041335	23	Male	Recovered
	EPI_ISL_19898986	A/Mexico City/IBT_INER_INF_052/2022	Mexico City	A/H3N2		3C.2a1b.2a.2a.1	INF_052	2022-11-14	2025-06-10	2025-06-10	6	Partial			PZ046390	PZ046391	PZ046392	PZ046393	PZ046394	PZ046395	17	Male	In-patient
	EPI_ISL_19898985	A/Mexico City/IBT_INER_INF_051/2022	Mexico City	A/H3N2		3C.2a1b.2a.2b	INF_051	2022-11-14	2025-06-10	2025-06-10	8	Complete	PZ041952	PZ041953	PZ041954	PZ041955	PZ041956	PZ041957	PZ041958	PZ041959	13	Male	Recovered
	EPI_ISL_19898984	A/Mexico City/IBT_INER_INF_049/2022	Mexico City	A/H3N2		3C.2a1b.2a.2a.1	INF_049	2022-11-10	2025-06-10	2025-06-10	7	Partial	PZ041322		PZ041323	PZ041324	PZ041325	PZ041326	PZ041327	PZ041328	37	Female	Recovered
	EPI_ISL_19898983	A/Guerrero/IBT_INER_INF_048/2022	Guerrero	A/H3N2		3C.2a1b.2a.2a.3	INF_048	2022-11-13	2025-06-10	2025-06-10	5	Partial				PZ046385	PZ046386	PZ046387	PZ046388	PZ046389	31	Female	In-patient
	EPI_ISL_19898982	A/Mexico City/IBT_INER_INF_047/2022	Mexico City	A/H3N2		3C.2a1b.2a.2a.1	INF_047	2022-11-11	2025-06-10	2025-06-10	6	Partial			PZ041316	PZ041317	PZ041318	PZ041319	PZ041320	PZ041321	27	Female	Recovered
	EPI_ISL_19898981	A/Mexico City/IBT_INER_INF_045/2022	Mexico City	A/H3N2		3C.2a1b.2a.2a.3	INF_045	2022-11-08	2025-06-10	2025-06-10	7	Partial	PZ046378		PZ046379	PZ046380	PZ046381	PZ046382	PZ046383	PZ046384	44	Female	Recovered
	EPI_ISL_19898980	A/Mexico City/IBT_INER_INF_044/2022	Mexico City	A/H3N2		3C.2a1b.2a.2a.1	INF_044	2022-11-08	2025-06-10	2025-06-10	8	Complete	PZ047120	PZ047121	PZ047122	PZ047123	PZ047124	PZ047125	PZ047126	PZ047127	23	Male	Recovered
	EPI_ISL_19898979	A/Mexico City/IBT_INER_INF_043/2022	Mexico City	A/H3N2		3C.2a1b.2a.2a.1	INF_043	2022-11-10	2025-06-10	2025-06-10	6	Partial	PZ046372			PZ046373	PZ046374	PZ046375	PZ046376	PZ046377	30	Male	Recovered
	EPI_ISL_19898978	A/Mexico City/IBT_INER_INF_042/2022	Mexico City	A/H3N2		3C.2a1b.2a.2a.1	INF_042	2022-11-08	2025-06-10	2025-06-10	7	Partial	PZ041309		PZ041310	PZ041311	PZ041312	PZ041313	PZ041314	PZ041315	15	Female	Recovered
	EPI_ISL_19898977	A/Mexico City/IBT_INER_INF_040/2022	Mexico City	A/H3N2		3C.2a1b.2a.2a.3b	INF_040	2022-11-10	2025-06-10	2025-06-10	7	Partial	PZ046365		PZ046366	PZ046367	PZ046368	PZ046369	PZ046370	PZ046371	53	Female	Recovered
	EPI_ISL_19898976	A/State of Mexico/IBT_INER_INF_039/2022	State of Mexico	A/H3N2		3C.2a1b.2a.2a.1	INF_039	2022-11-10	2025-06-10	2025-06-10	7	Partial	PZ046358		PZ046359	PZ046360	PZ046361	PZ046362	PZ046363	PZ046364	78	Male	In-patient
	EPI_ISL_19898975	A/Mexico City/IBT_INER_INF_036/2022	Mexico City	A/H3N2		3C.2a1b.2a.2a.3	INF_036	2022-11-09	2025-06-10	2025-06-10	7	Partial	PZ046351		PZ046352	PZ046353	PZ046354	PZ046355	PZ046356	PZ046357	63	Female	Recovered
	EPI_ISL_19898974	A/Mexico City/IBT_INER_INF_034/2022	Mexico City	A/H3N2		3C.2a1b.2a.2a.1	INF_034	2022-11-10	2025-06-10	2025-06-10	7	Partial	PZ046344		PZ046345	PZ046346	PZ046347	PZ046348	PZ046349	PZ046350	29	Male	Recovered
	EPI_ISL_19898973	A/Mexico City/IBT_INER_INF_033/2022	Mexico City	A/H3N2		3C.2a1b.2a.2b	INF_033	2022-11-09	2025-06-10	2025-06-10	8	Complete	PZ041944	PZ041945	PZ041946	PZ041947	PZ041948	PZ041949	PZ041950	PZ041951	48	Female	Recovered
	EPI_ISL_19898972	A/Mexico City/IBT_INER_INF_032/2022	Mexico City	A/H3N2		3C.2a1b.2a.2a.3	INF_032	2022-11-09	2025-06-10	2025-06-10	8	Complete	PZ041936	PZ041937	PZ041938	PZ041939	PZ041940	PZ041941	PZ041942	PZ041943	32	Female	In-patient
	EPI_ISL_19898971	A/Mexico City/IBT_INER_INF_031/2022	Mexico City	A/H3N2		3C.2a1b.2a.2a.3	INF_031	2022-11-09	2025-06-10	2025-06-10	6	Partial			PZ041303	PZ041304	PZ041305	PZ041306	PZ041307	PZ041308	10	Male	In-patient
	EPI_ISL_19898970	A/Mexico City/IBT_INER_INF_030/2022	Mexico City	A/H3N2		3C.2a1b.2a.2a.3	INF_030	2022-11-08	2025-06-10	2025-06-10	7	Partial	PZ041296		PZ041297	PZ041298	PZ041299	PZ041300	PZ041301	PZ041302	77	Female	In-patient
	EPI_ISL_19898969	A/Mexico City/IBT_INER_INF_029/2022	Mexico City	A/H3N2		3C.2a1b.2a.2a.1	INF_029	2022-11-07	2025-06-10	2025-06-10	6	Partial			PZ046338	PZ046339	PZ046340	PZ046341	PZ046342	PZ046343	34	Male	In-patient
	EPI_ISL_19898968	A/Mexico City/IBT_INER_INF_028/2022	Mexico City	A/H1N1	pdm09	6B.1A.5a.2a.1	INF_028	2022-11-07	2025-06-10	2025-06-10	5	Partial				PZ041291	PZ041292	PZ041293	PZ041294	PZ041295	38	Female	Recovered
	EPI_ISL_19898943	A/Guanajuato/IBT_IMSS_01128140LCE/2022	Guanajuato	A/H3N2		3C.2a1b.2a.2a.3b	01128140LCE	2022-12-16	2025-06-10	2025-06-10	7	Partial	PZ041256		PZ041257	PZ041258	PZ041259	PZ041260	PZ041261	PZ041262	32	Female	In-patient
	EPI_ISL_19898942	A/Guanajuato/IBT_IMSS_01128138LCE/2022	Guanajuato	A/H3N2		3C.2a1b.2a.2a.1	01128138LCE	2022-12-15	2025-06-10	2025-06-10	8	Complete	PZ046928	PZ046929	PZ046930	PZ046931	PZ046932	PZ046933	PZ046934	PZ046935	5	Male	In-patient
	EPI_ISL_19898941	A/Guanajuato/IBT_IMSS_01128137LCE/2022	Guanajuato	A/H3N2		3C.2a1b.2a.2a.1	01128137LCE	2022-12-15	2025-06-10	2025-06-10	8	Complete	PZ041744	PZ041745	PZ041746	PZ041747	PZ041748	PZ041749	PZ041750	PZ041751	25	Female	In-patient
	EPI_ISL_19898940	A/State of Mexico/IBT_IMSS_01126246LCE/2022	State of Mexico	A/H3N2		3C.2a1b.2a.2b	01126246LCE	2022-12-10	2025-06-10	2025-06-10	8	Complete	PZ047648	PZ047649	PZ047650	PZ047651	PZ047652	PZ047653	PZ047654	PZ047655	3	Female	In-patient
	EPI_ISL_19898939	A/Veracruz/IBT_IMSS_01123325LCE/2022	Veracruz	A/H3N2		3C.2a1b.2a.2a.3	01123325LCE	2022-11-30	2025-06-10	2025-06-10	8	Complete	PZ047768	PZ047769	PZ047770	PZ047771	PZ047772	PZ047773	PZ047774	PZ047775	53	Male	Out-patient
	EPI_ISL_19898938	A/Oaxaca/IBT_IMSS_01123315LCE/2022	Oaxaca	A/H3N2		3C.2a1b.2a.2a.1	01123315LCE	2022-11-25	2025-06-10	2025-06-10	8	Complete	PZ042232	PZ042233	PZ042234	PZ042235	PZ042236	PZ042237	PZ042238	PZ042239	27	Female	Out-patient
	EPI_ISL_19898937	A/Veracruz/IBT_IMSS_01121462LCE/2022	Veracruz	A/H3N2		3C.2a1b.2a.2a.3	01121462LCE	2022-11-24	2025-06-10	2025-06-10	8	Complete	PZ041248	PZ041249	PZ041250	PZ041251	PZ041252	PZ041253	PZ041254	PZ041255	35	Female	Out-patient
	EPI_ISL_19898936	A/Queretaro/IBT_IMSS_01120772LCE/2022	Queretaro	A/H3N2		3C.2a1b.2a.2a.1	01120772LCE	2022-11-25	2025-06-10	2025-06-10	8	Complete	PZ042432	PZ042433	PZ042434	PZ042435	PZ042436	PZ042437	PZ042438	PZ042439	27	Female	In-patient
	EPI_ISL_19898935	A/Veracruz/IBT_IMSS_01120716LCE/2022	Veracruz	A/H3N2		3C.2a1b.2a.2a.1	01120716LCE	2022-11-23	2025-06-10	2025-06-10	8	Complete	PZ047760	PZ047761	PZ047762	PZ047763	PZ047764	PZ047765	PZ047766	PZ047767	66	Female	In-patient
	EPI_ISL_19898934	A/Oaxaca/IBT_IMSS_01116984LCE/2022	Oaxaca	A/H3N2		3C.2a1b.2a.2a.1	01116984LCE	2022-11-10	2025-06-10	2025-06-10	7	Partial	PZ041241		PZ041242	PZ041243	PZ041244	PZ041245	PZ041246	PZ041247	32	Female	In-patient
	EPI_ISL_19898933	A/Queretaro/IBT_IMSS_01116950LCE/2022	Queretaro	A/H3N2		3C.2a1b.2a.2a.3	01116950LCE	2022-11-11	2025-06-10	2025-06-10	7	Partial	PZ041234		PZ041235	PZ041236	PZ041237	PZ041238	PZ041239	PZ041240	40	Male	Out-patient
	EPI_ISL_19898932	A/Queretaro/IBT_IMSS_01116949LCE/2022	Queretaro	A/H3N2		3C.2a1b.2a.2a.1	01116949LCE	2022-11-11	2025-06-10	2025-06-10	8	Complete	PZ042424	PZ042425	PZ042426	PZ042427	PZ042428	PZ042429	PZ042430	PZ042431	16	Male	Out-patient
	EPI_ISL_19898931	A/Queretaro/IBT_IMSS_01116946LCE/2022	Queretaro	A/H3N2		3C.2a1b.2a.2a.1	01116946LCE	2022-11-11	2025-06-10	2025-06-10	8	Complete	PZ042416	PZ042417	PZ042418	PZ042419	PZ042420	PZ042421	PZ042422	PZ042423	32	Female	Out-patient
	EPI_ISL_19898930	A/Queretaro/IBT_IMSS_01116943LCE/2022	Queretaro	A/H3N2		3C.2a1b.2a.2a.1	01116943LCE	2022-11-10	2025-06-10	2025-06-10	8	Complete	PZ042408	PZ042409	PZ042410	PZ042411	PZ042412	PZ042413	PZ042414	PZ042415	35	Female	Out-patient
	EPI_ISL_19898929	A/Queretaro/IBT_IMSS_01116941LCE/2022	Queretaro	A/H3N2		3C.2a1b.2a.2a.1	01116941LCE	2022-11-10	2025-06-10	2025-06-10	8	Complete	PZ047472	PZ047473	PZ047474	PZ047475	PZ047476	PZ047477	PZ047478	PZ047479	29	Male	Out-patient
	EPI_ISL_19898928	A/Queretaro/IBT_IMSS_01116939LCE/2022	Queretaro	A/H3N2		3C.2a1b.2a.2a.3	01116939LCE	2022-11-10	2025-06-10	2025-06-10	8	Complete	PZ042400	PZ042401	PZ042402	PZ042403	PZ042404	PZ042405	PZ042406	PZ042407	30	Female	Out-patient
	EPI_ISL_19898927	A/Queretaro/IBT_IMSS_01116937LCE/2022	Queretaro	A/H3N2		3C.2a1b.2a.2a.1	01116937LCE	2022-11-10	2025-06-10	2025-06-10	8	Complete	PZ047464	PZ047465	PZ047466	PZ047467	PZ047468	PZ047469	PZ047470	PZ047471	24	Male	Out-patient
	EPI_ISL_19898926	A/Queretaro/IBT_IMSS_01116936LCE/2022	Queretaro	A/H3N2		3C.2a1b.2a.2a.1	01116936LCE	2022-11-10	2025-06-10	2025-06-10	5	Partial				PZ041229	PZ041230	PZ041231	PZ041232	PZ041233	8	Male	Out-patient
	EPI_ISL_19898925	A/Queretaro/IBT_IMSS_01116935LCE/2022	Queretaro	A/H3N2		3C.2a1b.2a.2a.1	01116935LCE	2022-11-10	2025-06-10	2025-06-10	8	Complete	PZ042392	PZ042393	PZ042394	PZ042395	PZ042396	PZ042397	PZ042398	PZ042399	36	Female	Out-patient
	EPI_ISL_19898924	A/Queretaro/IBT_IMSS_01116932LCE/2022	Queretaro	A/H3N2		3C.2a1b.2a.2a.1	01116932LCE	2022-11-10	2025-06-10	2025-06-10	8	Complete	PZ042384	PZ042385	PZ042386	PZ042387	PZ042388	PZ042389	PZ042390	PZ042391	34	Female	In-patient
	EPI_ISL_19898923	A/Queretaro/IBT_IMSS_01116931LCE/2022	Queretaro	A/H3N2		3C.2a1b.2a.2a.1	01116931LCE	2022-11-09	2025-06-10	2025-06-10	8	Complete	PZ042376	PZ042377	PZ042378	PZ042379	PZ042380	PZ042381	PZ042382	PZ042383	26	Female	Out-patient
	EPI_ISL_19898922	A/Queretaro/IBT_IMSS_01116929LCE/2022	Queretaro	A/H3N2		3C.2a1b.2a.2a.1	01116929LCE	2022-11-10	2025-06-10	2025-06-10	8	Complete	PZ042368	PZ042369	PZ042370	PZ042371	PZ042372	PZ042373	PZ042374	PZ042375	21	Female	Out-patient
	EPI_ISL_19898921	A/Queretaro/IBT_IMSS_01116928LCE/2022	Queretaro	A/H3N2		3C.2a1b.2a.2b	01116928LCE	2022-11-10	2025-06-10	2025-06-10	7	Partial	PZ041222		PZ041223	PZ041224	PZ041225	PZ041226	PZ041227	PZ041228	39	Male	Out-patient
	EPI_ISL_19898920	A/Veracruz/IBT_IMSS_01116904LCE/2022	Veracruz	A/H3N2		3C.2a1b.2a.2a.3	01116904LCE	2022-11-08	2025-06-10	2025-06-10	8	Complete	PZ042816	PZ042817	PZ042818	PZ042819	PZ042820	PZ042821	PZ042822	PZ042823	30	Male	Out-patient
	EPI_ISL_19898919	A/Veracruz/IBT_IMSS_01116900LCE/2022	Veracruz	A/H3N2		3C.2a1b.2a.2a.1	01116900LCE	2022-11-10	2025-06-10	2025-06-10	8	Complete	PZ047752	PZ047753	PZ047754	PZ047755	PZ047756	PZ047757	PZ047758	PZ047759	36	Female	Out-patient
	EPI_ISL_19898918	A/Veracruz/IBT_IMSS_01116897LCE/2022	Veracruz	A/H3N2		3C.2a1b.2a.2b	01116897LCE	2022-11-11	2025-06-10	2025-06-10	7	Partial	PZ041215		PZ041216	PZ041217	PZ041218	PZ041219	PZ041220	PZ041221	22	Female	Out-patient
	EPI_ISL_19898917	A/Queretaro/IBT_IMSS_01113763LCE/2022	Queretaro	A/H3N2		3C.2a1b.2a.2a.1	01113763LCE	2022-10-31	2025-06-10	2025-06-10	5	Partial				PZ046268	PZ046269	PZ046270	PZ046271	PZ046272	23	Female	Out-patient
	EPI_ISL_19898915	A/Queretaro/IBT_IMSS_01113755LCE/2022	Queretaro	A/H3N2		3C.2a1b.2a.2a.1	01113755LCE	2022-10-30	2025-06-10	2025-06-10	7	Partial	PZ046261		PZ046262	PZ046263	PZ046264	PZ046265	PZ046266	PZ046267	26	Female	Out-patient
	EPI_ISL_19898914	A/Veracruz/IBT_IMSS_01113569LCE/2022	Veracruz	A/H3N2		3C.2a1b.2a.2a.1	01113569LCE	2022-10-26	2025-06-10	2025-06-10	8	Complete	PZ042808	PZ042809	PZ042810	PZ042811	PZ042812	PZ042813	PZ042814	PZ042815	10	Male	Out-patient
	EPI_ISL_19898913	A/Queretaro/IBT_IMSS_01113443LCE/2022	Queretaro	A/H3N2		3C.2a1b.2a.2a.3	01113443LCE	2022-10-30	2025-06-10	2025-06-10	8	Complete	PZ042360	PZ042361	PZ042362	PZ042363	PZ042364	PZ042365	PZ042366	PZ042367	27	Female	Out-patient
	EPI_ISL_19898912	A/Queretaro/IBT_IMSS_01113433LCE/2022	Queretaro	A/H3N2		3C.2a1b.2a.2a.1	01113433LCE	2022-10-31	2025-06-10	2025-06-10	8	Complete	PZ042352	PZ042353	PZ042354	PZ042355	PZ042356	PZ042357	PZ042358	PZ042359	28	Female	Out-patient
	EPI_ISL_19898911	A/Queretaro/IBT_IMSS_01112488LCE/2022	Queretaro	A/H3N2		3C.2a1b.2a.2a.3	01112488LCE	2022-10-25	2025-06-10	2025-06-10	8	Complete	PZ042344	PZ042345	PZ042346	PZ042347	PZ042348	PZ042349	PZ042350	PZ042351	24	Male	Out-patient
	EPI_ISL_19898910	A/Queretaro/IBT_IMSS_01112477LCE/2022	Queretaro	A/H3N2		3C.2a1b.2a.2a.1	01112477LCE	2022-10-24	2025-06-10	2025-06-10	7	Partial	PZ046254		PZ046255	PZ046256	PZ046257	PZ046258	PZ046259	PZ046260	23	Female	Out-patient
	EPI_ISL_19898909	A/Queretaro/IBT_IMSS_01112473LCE/2022	Queretaro	A/H3N2		3C.2a1b.2a.2a.1	01112473LCE	2022-10-25	2025-06-10	2025-06-10	8	Complete	PZ041207	PZ041208	PZ041209	PZ041210	PZ041211	PZ041212	PZ041213	PZ041214	19	Male	Out-patient
	EPI_ISL_19898908	A/Queretaro/IBT_IMSS_01112472LCE/2022	Queretaro	A/H3N2		3C.2a1b.2a.2a.3	01112472LCE	2022-10-25	2025-06-10	2025-06-10	7	Partial	PZ041200	PZ041201		PZ041202	PZ041203	PZ041204	PZ041205	PZ041206	22	Male	Out-patient
	EPI_ISL_19898907	A/Queretaro/IBT_IMSS_01112471LCE/2022	Queretaro	A/H3N2		3C.2a1b.2a.2a.3	01112471LCE	2022-10-25	2025-06-10	2025-06-10	7	Partial	PZ041193	PZ041194		PZ041195	PZ041196	PZ041197	PZ041198	PZ041199	2	Female	Out-patient
	EPI_ISL_19898906	A/Veracruz/IBT_IMSS_01112380LCE/2022	Veracruz	A/H3N2		3C.2a1b.2a.2a.1	01112380LCE	2022-10-25	2025-06-10	2025-06-10	7	Partial	PZ046247		PZ046248	PZ046249	PZ046250	PZ046251	PZ046252	PZ046253	12	Female	Out-patient
	EPI_ISL_19898905	A/Veracruz/IBT_IMSS_01112018LCE/2022	Veracruz	A/H3N2		3C.2a1b.2a.2a.3	01112018LCE	2022-10-19	2025-06-10	2025-06-10	8	Complete	PZ042800	PZ042801	PZ042802	PZ042803	PZ042804	PZ042805	PZ042806	PZ042807	26	Male	Out-patient
	EPI_ISL_19898904	A/Queretaro/IBT_IMSS_01111992LCE/2022	Queretaro	A/H3N2		3C.2a1b.2a.2b	01111992LCE	2022-10-24	2025-06-10	2025-06-10	8	Complete	PZ047456	PZ047457	PZ047458	PZ047459	PZ047460	PZ047461	PZ047462	PZ047463	5	Male	Out-patient
	EPI_ISL_19898903	A/Veracruz/IBT_IMSS_01111859LCE/2022	Veracruz	A/H3N2		3C.2a1b.2a.2b	01111859LCE	2022-10-22	2025-06-10	2025-06-10	5	Partial				PZ046242	PZ046243	PZ046244	PZ046245	PZ046246	37	Female	Out-patient
	EPI_ISL_19898902	A/Veracruz/IBT_IMSS_01111857LCE/2022	Veracruz	A/H3N2		3C.2a1b.2a.2a.1	01111857LCE	2022-10-20	2025-06-10	2025-06-10	8	Complete	PZ047744	PZ047745	PZ047746	PZ047747	PZ047748	PZ047749	PZ047750	PZ047751	13	Female	Out-patient
	EPI_ISL_19898901	A/Veracruz/IBT_IMSS_01111856LCE/2022	Veracruz	A/H3N2		3C.2a1b.2a.2a.1	01111856LCE	2022-10-24	2025-06-10	2025-06-10	8	Complete	PZ042792	PZ042793	PZ042794	PZ042795	PZ042796	PZ042797	PZ042798	PZ042799	30	Female	Out-patient
	EPI_ISL_19898900	A/Veracruz/IBT_IMSS_01111837LCE/2022	Veracruz	A/H3N2		3C.2a1b.2a.2a.3	01111837LCE	2022-10-21	2025-06-10	2025-06-10	6	Partial			PZ041187	PZ041188	PZ041189	PZ041190	PZ041191	PZ041192	27	Male	Out-patient
	EPI_ISL_19898899	A/Veracruz/IBT_IMSS_01109601LCE/2022	Veracruz	A/H3N2		3C.2a1b.2a.2a.3	01109601LCE	2022-10-13	2025-06-10	2025-06-10	6	Partial			PZ041181	PZ041182	PZ041183	PZ041184	PZ041185	PZ041186	73	Male	Out-patient
	EPI_ISL_19898898	A/Oaxaca/IBT_IMSS_01109583LCE/2022	Oaxaca	A/H3N2		3C.2a1b.2a.2a.3	01109583LCE	2022-10-11	2025-06-10	2025-06-10	8	Complete	PZ047408	PZ047409	PZ047410	PZ047411	PZ047412	PZ047413	PZ047414	PZ047415	23	Female	Out-patient
	EPI_ISL_19898897	A/Oaxaca/IBT_IMSS_01109580LCE/2022	Oaxaca	A/H3N2		3C.2a1b.2a.2a.3	01109580LCE	2022-10-11	2025-06-10	2025-06-10	5	Partial				PZ046237	PZ046238	PZ046239	PZ046240	PZ046241	23	Male	Out-patient
	EPI_ISL_19898896	A/Veracruz/IBT_IMSS_01108673LCE/2022	Veracruz	A/H3N2		3C.2a1b.2a.2a.3	01108673LCE	2022-10-05	2025-06-10	2025-06-10	8	Complete	PZ042784	PZ042785	PZ042786	PZ042787	PZ042788	PZ042789	PZ042790	PZ042791	54	Female	Out-patient
	EPI_ISL_19898895	A/Veracruz/IBT_IMSS_01108670LCE/2022	Veracruz	A/H3N2		3C.2a1b.2a.2a.3	01108670LCE	2022-10-07	2025-06-10	2025-06-10	8	Complete	PZ042776	PZ042777	PZ042778	PZ042779	PZ042780	PZ042781	PZ042782	PZ042783	75	Female	Out-patient
	EPI_ISL_19898894	A/Veracruz/IBT_IMSS_01108652LCE/2022	Veracruz	A/H3N2		3C.2a1b.2a.2a.3	01108652LCE	2022-10-10	2025-06-10	2025-06-10	5	Partial				PZ046232	PZ046233	PZ046234	PZ046235	PZ046236	30	Female	Out-patient
	EPI_ISL_19898893	A/Veracruz/IBT_IMSS_01108345LCE/2022	Veracruz	A/H3N2		3C.2a1b.2a.2a.3	01108345LCE	2022-10-08	2025-06-10	2025-06-10	8	Complete	PZ042768	PZ042769	PZ042770	PZ042771	PZ042772	PZ042773	PZ042774	PZ042775	8	Female	Out-patient
	EPI_ISL_19898892	A/Veracruz/IBT_IMSS_01107470LCE/2022	Veracruz	A/H3N2		3C.2a1b.2a.2a.3b	01107470LCE	2022-10-03	2025-06-10	2025-06-10	7	Partial	PZ046225		PZ046226	PZ046227	PZ046228	PZ046229	PZ046230	PZ046231	64	Male	In-patient
	EPI_ISL_19898891	A/Queretaro/IBT_IMSS_01104583LCE/2022	Queretaro	A/H3N2		3C.2a1b.2a.2a.1	01104583LCE	2022-09-22	2025-06-10	2025-06-10	8	Complete	PZ047448	PZ047449	PZ047450	PZ047451	PZ047452	PZ047453	PZ047454	PZ047455	22	Female	Out-patient
	EPI_ISL_19898890	A/Queretaro/IBT_IMSS_01103677LCE/2022	Queretaro	A/H3N2		3C.2a1b.2a.2a.3	01103677LCE	2022-09-21	2025-06-10	2025-06-10	8	Complete	PZ046217	PZ046218	PZ046219	PZ046220	PZ046221	PZ046222	PZ046223	PZ046224	43	Male	Out-patient
	EPI_ISL_19898889	A/Oaxaca/IBT_IMSS_01103664LCE/2022	Oaxaca	A/H3N2		3C.2a1b.2a.2a.3	01103664LCE	2022-09-20	2025-06-10	2025-06-10	7	Partial	PZ046210		PZ046211	PZ046212	PZ046213	PZ046214	PZ046215	PZ046216	5	Male	Out-patient
	EPI_ISL_19898888	A/Veracruz/IBT_IMSS_01103171LCE/2022	Veracruz	A/H3N2		3C.2a1b.2a.2a.3	01103171LCE	2022-09-19	2025-06-10	2025-06-10	8	Complete	PZ042760	PZ042761	PZ042762	PZ042763	PZ042764	PZ042765	PZ042766	PZ042767	31	Female	Out-patient
	EPI_ISL_19898887	A/Veracruz/IBT_IMSS_01101262LCE/2022	Veracruz	A/H3N2		3C.2a1b.2a.2a.3	01101262LCE	2022-09-07	2025-06-10	2025-06-10	8	Complete	PZ042752	PZ042753	PZ042754	PZ042755	PZ042756	PZ042757	PZ042758	PZ042759	32	Male	Out-patient
	EPI_ISL_19898886	A/Veracruz/IBT_IMSS_01100849LCE/2022	Veracruz	A/H3N2		3C.2a1b.2a.2a.3	01100849LCE	2022-09-06	2025-06-10	2025-06-10	8	Complete	PZ047736	PZ047737	PZ047738	PZ047739	PZ047740	PZ047741	PZ047742	PZ047743	22	Female	Out-patient
	EPI_ISL_19898885	A/Veracruz/IBT_IMSS_01100847LCE/2022	Veracruz	A/H3N2		3C.2a1b.2a.2a.3b	01100847LCE	2022-08-31	2025-06-10	2025-06-10	7	Partial	PZ046203		PZ046204	PZ046205	PZ046206	PZ046207	PZ046208	PZ046209	24	Male	Out-patient
	EPI_ISL_19898884	A/Veracruz/IBT_IMSS_01099271LCE/2022	Veracruz	A/H3N2		3C.2a1b.2a.2a.3	01099271LCE	2022-08-29	2025-06-10	2025-06-10	8	Complete	PZ047728	PZ047729	PZ047730	PZ047731	PZ047732	PZ047733	PZ047734	PZ047735	38	Female	Out-patient
	EPI_ISL_19898883	A/Veracruz/IBT_IMSS_01096979LCE/2022	Veracruz	A/H3N2		3C.2a1b.2a.2a.3	01096979LCE	2022-08-19	2025-06-10	2025-06-10	7	Partial	PZ046196		PZ046197	PZ046198	PZ046199	PZ046200	PZ046201	PZ046202	29	Male	Out-patient
	EPI_ISL_19898882	A/Oaxaca/IBT_IMSS_01096654LCE/2022	Oaxaca	A/H3N2		3C.2a1b.2a.2a.3	01096654LCE	2022-08-17	2025-06-10	2025-06-10	6	Partial			PZ046190	PZ046191	PZ046192	PZ046193	PZ046194	PZ046195	91	Female	Out-patient
	EPI_ISL_19898881	A/Oaxaca/IBT_IMSS_01092228LCE/2022	Oaxaca	A/H3N2		3C.2a1b.2a.2a.3	01092228LCE	2022-08-03	2025-06-10	2025-06-10	8	Complete	PZ042224	PZ042225	PZ042226	PZ042227	PZ042228	PZ042229	PZ042230	PZ042231	34	Female	Out-patient
	EPI_ISL_19898880	A/Queretaro/IBT_IMSS_01091140LCE/2022	Queretaro	A/H3N2		3C.2a1b.2a.2a.1	01091140LCE	2022-08-04	2025-06-10	2025-06-10	8	Complete	PZ042336	PZ042337	PZ042338	PZ042339	PZ042340	PZ042341	PZ042342	PZ042343	76	Male	Out-patient
	EPI_ISL_19898879	A/Nuevo Leon/IBT_IMSS_01043093CIBIN/2022	Nuevo Leon	A/H3N2		3C.2a1b.2a.2a.1	01043093CIBIN	2022-12-27	2025-06-10	2025-06-10	8	Complete	PZ042216	PZ042217	PZ042218	PZ042219	PZ042220	PZ042221	PZ042222	PZ042223	85	Female	In-patient
	EPI_ISL_19898878	A/Nuevo Leon/IBT_IMSS_01042240CIBIN/2022	Nuevo Leon	A/H3N2		3C.2a1b.2a.2b	01042240CIBIN	2022-12-20	2025-06-10	2025-06-10	5	Partial				PZ041176	PZ041177	PZ041178	PZ041179	PZ041180	18	Male	In-patient
	EPI_ISL_19898877	A/Coahuila/IBT_IMSS_01042206CIBIN/2022	Coahuila	A/H3N2		3C.2a1b.2a.2a.1	01042206CIBIN	2022-12-17	2025-06-10	2025-06-10	8	Complete	PZ046824	PZ046825	PZ046826	PZ046827	PZ046828	PZ046829	PZ046830	PZ046831	82	Male	In-patient
	EPI_ISL_19898876	A/Nuevo Leon/IBT_IMSS_01042064CIBIN/2022	Nuevo Leon	A/H3N2		3C.2a1b.2a.2a.1	01042064CIBIN	2022-12-15	2025-06-10	2025-06-10	8	Complete	PZ042200	PZ042201	PZ042202	PZ042203	PZ042204	PZ042205	PZ042206	PZ042207	37	Female	In-patient
	EPI_ISL_19898875	A/Nuevo Leon/IBT_IMSS_01041771CIBIN/2022	Nuevo Leon	A/H3N2		3C.2a1b.2a.2a.1	01041771CIBIN	2022-12-15	2025-06-10	2025-06-10	8	Complete	PZ047376	PZ047377	PZ047378	PZ047379	PZ047380	PZ047381	PZ047382	PZ047383	37	Female	Out-patient
	EPI_ISL_19898874	A/Nuevo Leon/IBT_IMSS_01041742CIBIN/2022	Nuevo Leon	A/H3N2		3C.2a1b.2a.2a.1	01041742CIBIN	2022-12-14	2025-06-10	2025-06-10	8	Complete	PZ042192	PZ042193	PZ042194	PZ042195	PZ042196	PZ042197	PZ042198	PZ042199	29	Female	Out-patient
	EPI_ISL_19898873	A/Coahuila/IBT_IMSS_01041405CIBIN/2022	Coahuila	A/H3N2		3C.2a1b.2a.2b	01041405CIBIN	2022-12-10	2025-06-10	2025-06-10	8	Complete	PZ041720	PZ041721	PZ041722	PZ041723	PZ041724	PZ041725	PZ041726	PZ041727	77	Female	In-patient
	EPI_ISL_19898872	A/Nuevo Leon/IBT_IMSS_01041297CIBIN/2022	Nuevo Leon	A/H3N2		3C.2a1b.2a.2a.1	01041297CIBIN	2022-12-12	2025-06-10	2025-06-10	8	Complete	PZ042184	PZ042185	PZ042186	PZ042187	PZ042188	PZ042189	PZ042190	PZ042191	29	Male	Out-patient
	EPI_ISL_19898871	A/Nuevo Leon/IBT_IMSS_01041146CIBIN/2022	Nuevo Leon	A/H3N2		3C.2a1b.2a.2a.1	01041146CIBIN	2022-12-09	2025-06-10	2025-06-10	7	Partial	PZ046183		PZ046184	PZ046185	PZ046186	PZ046187	PZ046188	PZ046189	40	Female	Out-patient
	EPI_ISL_19898870	A/Guanajuato/IBT_IMSS_01041054CIBO/2022	Guanajuato	A/H3N2		3C.2a1b.2a.2a.1	01041054CIBO	2022-12-28	2025-06-10	2025-06-10	5	Partial				PZ041171	PZ041172	PZ041173	PZ041174	PZ041175		Female	In-patient
	EPI_ISL_19898869	A/Nuevo Leon/IBT_IMSS_01041034CIBIN/2022	Nuevo Leon	A/H3N2		3C.2a1b.2a.2a.1	01041034CIBIN	2022-12-09	2025-06-10	2025-06-10	8	Complete	PZ047360	PZ047361	PZ047362	PZ047363	PZ047364	PZ047365	PZ047366	PZ047367	34	Male	Out-patient
	EPI_ISL_19898868	A/Nuevo Leon/IBT_IMSS_01041033CIBIN/2022	Nuevo Leon	A/H3N2		3C.2a1b.2a.2a.1	01041033CIBIN	2022-12-08	2025-06-10	2025-06-10	7	Partial	PZ041164		PZ041165	PZ041166	PZ041167	PZ041168	PZ041169	PZ041170	28	Male	Out-patient
	EPI_ISL_19898867	A/Nuevo Leon/IBT_IMSS_01040904CIBIN/2022	Nuevo Leon	A/H3N2		3C.2a1b.2a.2a.1	01040904CIBIN	2022-12-07	2025-06-10	2025-06-10	8	Complete	PZ047352	PZ047353	PZ047354	PZ047355	PZ047356	PZ047357	PZ047358	PZ047359	24	Female	Out-patient
	EPI_ISL_19898866	A/Coahuila/IBT_IMSS_01040813CIBIN/2022	Coahuila	A/H1N1	pdm09	6B.1A.5a.2a.1	01040813CIBIN	2022-12-06	2025-06-10	2025-06-10	6	Partial	PZ046177			PZ046178	PZ046179	PZ046180	PZ046181	PZ046182	16	Female	Out-patient
	EPI_ISL_19898865	A/Coahuila/IBT_IMSS_01040807CIBIN/2022	Coahuila	A/H3N2		3C.2a1b.2a.2a.3	01040807CIBIN	2022-12-06	2025-06-10	2025-06-10	5	Partial				PZ041159	PZ041160	PZ041161	PZ041162	PZ041163	22	Male	Out-patient
	EPI_ISL_19898864	A/Coahuila/IBT_IMSS_01040806CIBIN/2022	Coahuila	A/H3N2		3C.2a1b.2a.2a.3	01040806CIBIN	2022-12-06	2025-06-10	2025-06-10	7	Partial	PZ041152		PZ041153	PZ041154	PZ041155	PZ041156	PZ041157	PZ041158	29	Male	Out-patient
	EPI_ISL_19898863	A/Nuevo Leon/IBT_IMSS_01040761CIBIN/2022	Nuevo Leon	A/H3N2		3C.2a1b.2a.2a.1	01040761CIBIN	2022-12-06	2025-06-10	2025-06-10	8	Complete	PZ042168	PZ042169	PZ042170	PZ042171	PZ042172	PZ042173	PZ042174	PZ042175	36	Female	Out-patient
	EPI_ISL_19898862	A/Nuevo Leon/IBT_IMSS_01040753CIBIN/2022	Nuevo Leon	A/H1N1	pdm09	6B.1A.5a.2a.1	01040753CIBIN	2022-12-07	2025-06-10	2025-06-10	6	Partial	PZ046171			PZ046172	PZ046173	PZ046174	PZ046175	PZ046176	64	Male	In-patient
	EPI_ISL_19898861	A/Nuevo Leon/IBT_IMSS_01040747CIBIN/2022	Nuevo Leon	A/H1N1	pdm09	6B.1A.5a.2a.1	01040747CIBIN	2022-12-07	2025-06-10	2025-06-10	5	Partial				PZ046166	PZ046167	PZ046168	PZ046169	PZ046170	31	Female	Out-patient
	EPI_ISL_19898860	A/Nuevo Leon/IBT_IMSS_01040732CIBIN/2022	Nuevo Leon	A/H3N2		3C.2a1b.2a.2a.1	01040732CIBIN	2022-12-06	2025-06-10	2025-06-10	6	Partial			PZ041146	PZ041147	PZ041148	PZ041149	PZ041150	PZ041151	86	Female	In-patient
	EPI_ISL_19898859	A/Coahuila/IBT_IMSS_01040694CIBIN/2022	Coahuila	A/H3N2		3C.2a1b.2a.2a.1	01040694CIBIN	2022-12-06	2025-06-10	2025-06-10	5	Partial				PZ046161	PZ046162	PZ046163	PZ046164	PZ046165	14	Female	In-patient
	EPI_ISL_19898858	A/Nuevo Leon/IBT_IMSS_01040636CIBIN/2022	Nuevo Leon	A/H3N2		3C.2a1b.2a.2a.1	01040636CIBIN	2022-12-05	2025-06-10	2025-06-10	7	Partial	PZ046154		PZ046155	PZ046156	PZ046157	PZ046158	PZ046159	PZ046160	31	Female	Out-patient
	EPI_ISL_19898857	A/Coahuila/IBT_IMSS_01040548CIBIN/2022	Coahuila	A/H3N2		3C.2a1b.2a.2a.3	01040548CIBIN	2022-12-02	2025-06-10	2025-06-10	8	Complete	PZ046816	PZ046817	PZ046818	PZ046819	PZ046820	PZ046821	PZ046822	PZ046823	38	Female	Out-patient
	EPI_ISL_19898856	A/Coahuila/IBT_IMSS_01040352CIBIN/2022	Coahuila	A/H3N2		3C.2a1b.2a.2a.3	01040352CIBIN	2022-12-01	2025-06-10	2025-06-10	8	Complete	PZ041712	PZ041713	PZ041714	PZ041715	PZ041716	PZ041717	PZ041718	PZ041719	19	Female	Out-patient
	EPI_ISL_19898855	A/Coahuila/IBT_IMSS_01040351CIBIN/2022	Coahuila	A/H3N2		3C.2a1b.2a.2a.1	01040351CIBIN	2022-11-30	2025-06-10	2025-06-10	7	Partial	PZ041139		PZ041140	PZ041141	PZ041142	PZ041143	PZ041144	PZ041145	27	Female	Out-patient
	EPI_ISL_19898854	A/Coahuila/IBT_IMSS_01040348CIBIN/2022	Coahuila	A/H3N2		3C.2a1b.2a.2a.1	01040348CIBIN	2022-11-30	2025-06-10	2025-06-10	8	Complete	PZ046808	PZ046809	PZ046810	PZ046811	PZ046812	PZ046813	PZ046814	PZ046815	13	Female	In-patient
	EPI_ISL_19898853	A/Coahuila/IBT_IMSS_01040346CIBIN/2022	Coahuila	A/H1N1	pdm09	6B.1A.5a.2a.1	01040346CIBIN	2022-11-30	2025-06-10	2025-06-10	5	Partial				PZ046149	PZ046150	PZ046151	PZ046152	PZ046153	2	Male	In-patient
	EPI_ISL_19898852	B/Puebla/IBT_IMSS_01040325LCE/2023	Puebla	B	Victoria	V1A.3a.2	01040325LCE	2023-05-17	2025-06-10	2025-06-10	8	Complete	PZ039917	PZ039918	PZ039919	PZ039920	PZ039921	PZ039922	PZ039923	PZ039924	17	Male	In-patient
	EPI_ISL_19898851	A/Nuevo Leon/IBT_IMSS_01040247CIBIN/2022	Nuevo Leon	A/H3N2		3C.2a1b.2a.2a.3	01040247CIBIN	2022-12-01	2025-06-10	2025-06-10	8	Complete	PZ042144	PZ042145	PZ042146	PZ042147	PZ042148	PZ042149	PZ042150	PZ042151	37	Female	Out-patient
	EPI_ISL_19898850	A/Coahuila/IBT_IMSS_01040003CIBIN/2022	Coahuila	A/H3N2		3C.2a1b.2a.2a.1	01040003CIBIN	2022-11-28	2025-06-10	2025-06-10	7	Partial	PZ041132		PZ041133	PZ041134	PZ041135	PZ041136	PZ041137	PZ041138	3	Female	In-patient
	EPI_ISL_19898849	A/Coahuila/IBT_IMSS_01039999CIBIN/2022	Coahuila	A/H3N2		3C.2a1b.2a.2a.3	01039999CIBIN	2022-11-28	2025-06-10	2025-06-10	5	Partial				PZ046144	PZ046145	PZ046146	PZ046147	PZ046148	2	Female	In-patient
	EPI_ISL_19898848	A/Guanajuato/IBT_IMSS_01039977CIBO/2022	Guanajuato	A/H3N2		3C.2a1b.2a.2a.1	01039977CIBO	2022-12-14	2025-06-10	2025-06-10	5	Partial				PZ041127	PZ041128	PZ041129	PZ041130	PZ041131	72	Female	Out-patient
	EPI_ISL_19898847	A/Coahuila/IBT_IMSS_01039872CIBIN/2022	Coahuila	A/H3N2		3C.2a1b.2a.2a.1	01039872CIBIN	2022-11-25	2025-06-10	2025-06-10	8	Complete	PZ041704	PZ041705	PZ041706	PZ041707	PZ041708	PZ041709	PZ041710	PZ041711		Male	In-patient
	EPI_ISL_19898846	A/Coahuila/IBT_IMSS_01039869CIBIN/2022	Coahuila	A/H3N2			01039869CIBIN	2022-11-22	2025-06-10	2025-06-10	4	Partial					PZ041123	PZ041124	PZ041125	PZ041126	12	Male	In-patient
	EPI_ISL_19898845	A/Guanajuato/IBT_IMSS_01039628CIBO/2022	Guanajuato	A/H3N2		3C.2a1b.2a.2a.1	01039628CIBO	2022-12-13	2025-06-10	2025-06-10	7	Partial	PZ046137		PZ046138	PZ046139	PZ046140	PZ046141	PZ046142	PZ046143	61	Male	Out-patient
	EPI_ISL_19898844	A/Guanajuato/IBT_IMSS_01039352CIBO/2022	Guanajuato	A/H3N2		3C.2a1b.2a.2b	01039352CIBO	2022-12-07	2025-06-10	2025-06-10	6	Partial	PZ046131			PZ046132	PZ046133	PZ046134	PZ046135	PZ046136	8	Male	Out-patient
	EPI_ISL_19898843	A/Guanajuato/IBT_IMSS_01039351CIBO/2022	Guanajuato	A/H3N2		3C.2a1b.2a.2b	01039351CIBO	2022-12-07	2025-06-09	2025-06-09	7	Partial	PZ046124	PZ046125		PZ046126	PZ046127	PZ046128	PZ046129	PZ046130	6	Male	Out-patient
	EPI_ISL_19898842	A/Coahuila/IBT_IMSS_01039098CIBIN/2022	Coahuila	A/H3N2		3C.2a1b.2a.2a.1	01039098CIBIN	2022-11-17	2025-06-09	2025-06-09	8	Complete	PZ046800	PZ046801	PZ046802	PZ046803	PZ046804	PZ046805	PZ046806	PZ046807	13	Male	Out-patient
	EPI_ISL_19898841	A/Coahuila/IBT_IMSS_01039093CIBIN/2022	Coahuila	A/H3N2		3C.2a1b.2a.2a.3	01039093CIBIN	2022-11-15	2025-06-09	2025-06-09	8	Complete	PZ046792	PZ046793	PZ046794	PZ046795	PZ046796	PZ046797	PZ046798	PZ046799	10	Male	Out-patient
	EPI_ISL_19898840	A/Guanajuato/IBT_IMSS_01039087CIBO/2022	Guanajuato	A/H3N2		3C.2a1b.2a.2a.1	01039087CIBO	2022-12-05	2025-06-09	2025-06-09	8	Complete	PZ046920	PZ046921	PZ046922	PZ046923	PZ046924	PZ046925	PZ046926	PZ046927		Female	In-patient
	EPI_ISL_19898839	A/Guanajuato/IBT_IMSS_01038950CIBO/2022	Guanajuato	A/H3N2		3C.2a1b.2a.2b	01038950CIBO	2022-12-03	2025-06-09	2025-06-09	8	Complete	PZ046912	PZ046913	PZ046914	PZ046915	PZ046916	PZ046917	PZ046918	PZ046919	75	Female	Out-patient
	EPI_ISL_19898838	A/Coahuila/IBT_IMSS_01038671CIBIN/2022	Coahuila	A/H3N2		3C.2a1b.2a.2a.3	01038671CIBIN	2022-11-10	2025-06-09	2025-06-09	8	Complete	PZ046784	PZ046785	PZ046786	PZ046787	PZ046788	PZ046789	PZ046790	PZ046791	76	Female	In-patient
	EPI_ISL_19898837	A/Guanajuato/IBT_IMSS_01038097CIBO/2022	Guanajuato	A/H3N2			01038097CIBO	2022-11-16	2025-06-09	2025-06-09	2	Partial							PZ046122	PZ046123	82	Female	In-patient
	EPI_ISL_19898836	A/Guanajuato/IBT_IMSS_01037972CIBO/2022	Guanajuato	A/H3N2		3C.2a1b.2a.2a.1	01037972CIBO	2022-11-17	2025-06-09	2025-06-09	7	Partial	PZ046115		PZ046116	PZ046117	PZ046118	PZ046119	PZ046120	PZ046121	29	Female	Out-patient
	EPI_ISL_19898835	A/Guanajuato/IBT_IMSS_01037548CIBO/2022	Guanajuato	A/H3N2		3C.2a1b.2a.2a.3b	01037548CIBO	2022-11-14	2025-06-09	2025-06-09	8	Complete	PZ041115	PZ041116	PZ041117	PZ041118	PZ041119	PZ041120	PZ041121	PZ041122	31	Female	Out-patient
	EPI_ISL_19898834	A/Guanajuato/IBT_IMSS_01036945CIBO/2022	Guanajuato	A/H3N2		3C.2a1b.2a.2a.3	01036945CIBO	2022-11-03	2025-06-09	2025-06-09	8	Complete	PZ046904	PZ046905	PZ046906	PZ046907	PZ046908	PZ046909	PZ046910	PZ046911	27	Female	Out-patient
	EPI_ISL_19898833	A/Guanajuato/IBT_IMSS_01036837CIBO/2022	Guanajuato	A/H3N2		3C.2a1b.2a.2a.1	01036837CIBO	2022-11-04	2025-06-09	2025-06-09	8	Complete	PZ046896	PZ046897	PZ046898	PZ046899	PZ046900	PZ046901	PZ046902	PZ046903	19	Female	Out-patient
	EPI_ISL_19898832	A/Guanajuato/IBT_IMSS_01036817CIBO/2022	Guanajuato	A/H3N2		3C.2a1b.2a.2a.3b	01036817CIBO	2022-11-04	2025-06-09	2025-06-09	8	Complete	PZ041107	PZ041108	PZ041109	PZ041110	PZ041111	PZ041112	PZ041113	PZ041114	36	Female	Out-patient
	EPI_ISL_19898831	A/Guanajuato/IBT_IMSS_01036663CIBO/2022	Guanajuato	A/H3N2		3C.2a1b.2a.2a.1	01036663CIBO	2022-11-02	2025-06-09	2025-06-09	8	Complete	PZ046888	PZ046889	PZ046890	PZ046891	PZ046892	PZ046893	PZ046894	PZ046895	46	Male	Out-patient
	EPI_ISL_19898830	A/Guanajuato/IBT_IMSS_01036641CIBO/2022	Guanajuato	A/H3N2		3C.2a1b.2a.2a.3b	01036641CIBO	2022-11-02	2025-06-09	2025-06-09	8	Complete	PZ041099	PZ041100	PZ041101	PZ041102	PZ041103	PZ041104	PZ041105	PZ041106	22	Male	Out-patient
	EPI_ISL_19898829	A/Guanajuato/IBT_IMSS_01036336CIBO/2022	Guanajuato	A/H3N2		3C.2a1b.2a.2a.1	01036336CIBO	2022-10-27	2025-06-09	2025-06-09	8	Complete	PZ046880	PZ046881	PZ046882	PZ046883	PZ046884	PZ046885	PZ046886	PZ046887	24	Female	Out-patient
	EPI_ISL_19898828	A/Coahuila/IBT_IMSS_01035973CIBIN/2022	Coahuila	A/H3N2		3C.2a1b.2a.2a.3	01035973CIBIN	2022-09-27	2025-06-09	2025-06-09	8	Complete	PZ046107	PZ046108	PZ046109	PZ046110	PZ046111	PZ046112	PZ046113	PZ046114	28	Female	Out-patient
	EPI_ISL_19898826	A/Guanajuato/IBT_IMSS_01035533CIBO/2022	Guanajuato	A/H3N2		3C.2a1b.2a.2a.1	01035533CIBO	2022-10-13	2025-06-09	2025-06-09	7	Partial	PZ046100		PZ046101	PZ046102	PZ046103	PZ046104	PZ046105	PZ046106	23	Female	Out-patient
	EPI_ISL_19898825	B/Morelos/IBT_IMSS_01033383LCE/2023	Morelos	B	Victoria	V1A.3a.2	01033383LCE	2023-04-16	2025-06-09	2025-06-09	8	Complete	PZ039901	PZ039902	PZ039903	PZ039904	PZ039905	PZ039906	PZ039907	PZ039908	5	Female	In-patient
	EPI_ISL_19898824	B/Mexico City/IBT_IMSS_01032845LCE/2023	Mexico City	B			01032845LCE	2023-04-16	2025-06-09	2025-06-09	1	Partial								PZ039690	4	Female	In-patient
	EPI_ISL_19898823	A/Guanajuato/IBT_IMSS_01032466CIBO/2022	Guanajuato	A/H3N2		3C.2a1b.2a.2a.3b	01032466CIBO	2022-08-24	2025-06-09	2025-06-09	8	Complete	PZ046872	PZ046873	PZ046874	PZ046875	PZ046876	PZ046877	PZ046878	PZ046879	22	Female	Out-patient
	EPI_ISL_19898822	B/Guerrero/IBT_IMSS_01028141LCE/2023	Guerrero	B	Victoria	V1A.3a.2	01028141LCE	2023-03-24	2025-06-09	2025-06-09	5	Partial			PZ039685	PZ039686		PZ039687	PZ039688	PZ039689	33	Male	In-patient
	EPI_ISL_19898821	B/Chiapas/IBT_IMSS_01027803LCE/2023	Chiapas	B	Victoria	V1A.3a.2	01027803LCE	2023-03-23	2025-06-09	2025-06-09	8	Complete	PZ039805	PZ039806	PZ039807	PZ039808	PZ039809	PZ039810	PZ039811	PZ039812	16	Female	In-patient
	EPI_ISL_19898820	B/Morelos/IBT_IMSS_01027353LCE/2023	Morelos	B	Victoria	V1A.3a.2	01027353LCE	2023-03-23	2025-06-09	2025-06-09	8	Complete	PZ039893	PZ039894	PZ039895	PZ039896	PZ039897	PZ039898	PZ039899	PZ039900	6	Male	In-patient
	EPI_ISL_19898819	B/Quintana Roo/IBT_IMSS_01024702UIMY/2022	Quintana Roo	B	Victoria	V1A.3a.2	01024702UIMY	2022-12-29	2025-06-09	2025-06-09	8	Complete	PZ040077	PZ040078	PZ040079	PZ040080	PZ040081	PZ040082	PZ040083	PZ040084	38	Female	Out-patient
	EPI_ISL_19898818	B/Quintana Roo/IBT_IMSS_01024683UIMY/2022	Quintana Roo	B	Victoria	V1A.3a.2	01024683UIMY	2022-12-29	2025-06-09	2025-06-09	8	Complete	PZ040069	PZ040070	PZ040071	PZ040072	PZ040073	PZ040074	PZ040075	PZ040076	27	Female	Out-patient
	EPI_ISL_19898817	A/Quintana Roo/IBT_IMSS_01024354UIMY/2022	Quintana Roo	A/H1N1	pdm09	6B.1A.5a.2a.1	01024354UIMY	2022-12-23	2025-06-09	2025-06-09	5	Partial				PZ046095	PZ046096	PZ046097	PZ046098	PZ046099	42	Female	Out-patient
	EPI_ISL_19898816	A/Quintana Roo/IBT_IMSS_01024016UIMY/2022	Quintana Roo	A/H3N2		3C.2a1b.2a.2b	01024016UIMY	2022-12-20	2025-06-09	2025-06-09	8	Complete	PZ042488	PZ042489	PZ042490	PZ042491	PZ042492	PZ042493	PZ042494	PZ042495	57	Female	In-patient
	EPI_ISL_19898815	B/Quintana Roo/IBT_IMSS_01023937UIMY/2022	Quintana Roo	B	Victoria	V1A.3a.2	01023937UIMY	2022-12-19	2025-06-09	2025-06-09	8	Complete	PZ039677	PZ039678	PZ039679	PZ039680	PZ039681	PZ039682	PZ039683	PZ039684	35	Male	Out-patient
	EPI_ISL_19898814	A/Quintana Roo/IBT_IMSS_01023936UIMY/2022	Quintana Roo	A/H1N1	pdm09	6B.1A.5a.2a.1	01023936UIMY	2022-12-19	2025-06-09	2025-06-09	5	Partial				PZ041094	PZ041095	PZ041096	PZ041097	PZ041098	44	Male	Out-patient
	EPI_ISL_19898813	A/Quintana Roo/IBT_IMSS_01023889UIMY/2022	Quintana Roo	A/H1N1	pdm09	6B.1A.5a.2a.1	01023889UIMY	2022-12-19	2025-06-09	2025-06-09	5	Partial				PZ046090	PZ046091	PZ046092	PZ046093	PZ046094		Male	In-patient
	EPI_ISL_19898812	A/Quintana Roo/IBT_IMSS_01023810UIMY/2022	Quintana Roo	A/H1N1	pdm09	6B.1A.5a.2a.1	01023810UIMY	2022-12-19	2025-06-09	2025-06-09	5	Partial				PZ046085	PZ046086	PZ046087	PZ046088	PZ046089	79	Female	Out-patient
	EPI_ISL_19898811	B/Quintana Roo/IBT_IMSS_01023636UIMY/2022	Quintana Roo	B			01023636UIMY	2022-12-15	2025-06-09	2025-06-09	1	Partial								PZ039676	45	Female	Out-patient
	EPI_ISL_19898810	A/Quintana Roo/IBT_IMSS_01023634UIMY/2022	Quintana Roo	A/H1N1	pdm09	6B.1A.5a.2a.1	01023634UIMY	2022-12-15	2025-06-09	2025-06-09	5	Partial				PZ041089	PZ041090	PZ041091	PZ041092	PZ041093	53	Female	Out-patient
	EPI_ISL_19898809	A/Quintana Roo/IBT_IMSS_01023620UIMY/2022	Quintana Roo	A/H1N1	pdm09	6B.1A.5a.2a.1	01023620UIMY	2022-12-14	2025-06-09	2025-06-09	6	Partial	PZ041083			PZ041084	PZ041085	PZ041086	PZ041087	PZ041088	27	Male	Out-patient
	EPI_ISL_19898808	A/Yucatan/IBT_IMSS_01023521UIMY/2022	Yucatan	A/H1N1	pdm09	6B.1A.5a.2a.1	01023521UIMY	2022-12-15	2025-06-09	2025-06-09	6	Partial	PZ046079			PZ046080	PZ046081	PZ046082	PZ046083	PZ046084	16	Male	Out-patient
	EPI_ISL_19898807	A/Quintana Roo/IBT_IMSS_01023493UIMY/2022	Quintana Roo	A/H3N2		3C.2a1b.2a.2a.1	01023493UIMY	2022-12-13	2025-06-09	2025-06-09	8	Complete	PZ047528	PZ047529	PZ047530	PZ047531	PZ047532	PZ047533	PZ047534	PZ047535	32	Male	Out-patient
	EPI_ISL_19898806	A/Yucatan/IBT_IMSS_01023378UIMY/2022	Yucatan	A/H1N1	pdm09	6B.1A.5a.2a.1	01023378UIMY	2022-12-15	2025-06-09	2025-06-09	5	Partial				PZ046074	PZ046075	PZ046076	PZ046077	PZ046078	33	Female	Out-patient
	EPI_ISL_19898805	A/Quintana Roo/IBT_IMSS_01022988UIMY/2022	Quintana Roo	A/H3N2		3C.2a1b.2a.2b	01022988UIMY	2022-12-07	2025-06-09	2025-06-09	8	Complete	PZ047520	PZ047521	PZ047522	PZ047523	PZ047524	PZ047525	PZ047526	PZ047527	31	Male	Out-patient
	EPI_ISL_19898804	A/Quintana Roo/IBT_IMSS_01022696UIMY/2022	Quintana Roo	A/H1N1	pdm09	6B.1A.5a.2a.1	01022696UIMY	2022-12-02	2025-06-09	2025-06-09	5	Partial				PZ041078	PZ041079	PZ041080	PZ041081	PZ041082	5	Male	In-patient
	EPI_ISL_19898803	A/Quintana Roo/IBT_IMSS_01022506UIMY/2022	Quintana Roo	A/H1N1	pdm09	6B.1A.5a.2a.1	01022506UIMY	2022-12-01	2025-06-09	2025-06-09	5	Partial				PZ041073	PZ041074	PZ041075	PZ041076	PZ041077	38	Female	Out-patient
	EPI_ISL_19898802	A/Quintana Roo/IBT_IMSS_01022460UIMY/2022	Quintana Roo	A/H1N1	pdm09		01022460UIMY	2022-11-30	2025-06-09	2025-06-09	4	Partial					PZ041069	PZ041070	PZ041071	PZ041072	42	Male	Out-patient
	EPI_ISL_19898801	A/Tabasco/IBT_IMSS_01020822UIMY/2022	Tabasco	A/H1N1	pdm09	6B.1A.5a.2a.1	01020822UIMY	2022-10-31	2025-06-09	2025-06-09	5	Partial				PZ041064	PZ041065	PZ041066	PZ041067	PZ041068	9	Male	Out-patient
	EPI_ISL_19898800	A/Tabasco/IBT_IMSS_01020299UIMY/2022	Tabasco	A/H1N1	pdm09	6B.1A.5a.2a.1	01020299UIMY	2022-10-24	2025-06-09	2025-06-09	5	Partial				PZ041059	PZ041060	PZ041061	PZ041062	PZ041063	37	Male	Out-patient
	EPI_ISL_19898799	A/Campeche/IBT_IMSS_01019760UIMY/2022	Campeche	A/H3N2		3C.2a1b.2a.2a.3	01019760UIMY	2022-10-04	2025-06-09	2025-06-09	8	Complete	PZ046066	PZ046067	PZ046068	PZ046069	PZ046070	PZ046071	PZ046072	PZ046073	33	Male	Out-patient
	EPI_ISL_19898798	A/Campeche/IBT_IMSS_01019535UIMY/2022	Campeche	A/H3N2		3C.2a1b.2a.2a.3	01019535UIMY	2022-10-03	2025-06-09	2025-06-09	8	Complete	PZ041696	PZ041697	PZ041698	PZ041699	PZ041700	PZ041701	PZ041702	PZ041703	27	Female	Out-patient
	EPI_ISL_19898797	A/Campeche/IBT_IMSS_01019131UIMY/2022	Campeche	A/H3N2		3C.2a1b.2a.2a.3	01019131UIMY	2022-09-30	2025-06-09	2025-06-09	8	Complete	PZ041688	PZ041689	PZ041690	PZ041691	PZ041692	PZ041693	PZ041694	PZ041695	30	Female	Out-patient
	EPI_ISL_19898796	A/Campeche/IBT_IMSS_01018709UIMY/2022	Campeche	A/H3N2		3C.2a1b.2a.2a.3	01018709UIMY	2022-09-25	2025-06-09	2025-06-09	7	Partial	PZ046059		PZ046060	PZ046061	PZ046062	PZ046063	PZ046064	PZ046065	30	Female	Out-patient
	EPI_ISL_19898795	A/Campeche/IBT_IMSS_01018521UIMY/2022	Campeche	A/H3N2		3C.2a1b.2a.2a.3	01018521UIMY	2022-09-20	2025-06-09	2025-06-09	8	Complete	PZ041051	PZ041052	PZ041053	PZ041054	PZ041055	PZ041056	PZ041057	PZ041058		Female	Deceased
	EPI_ISL_19898794	A/Campeche/IBT_IMSS_01018355UIMY/2022	Campeche	A/H3N2		3C.2a1b.2a.2a.3	01018355UIMY	2022-09-18	2025-06-09	2025-06-09	8	Complete	PZ041680	PZ041681	PZ041682	PZ041683	PZ041684	PZ041685	PZ041686	PZ041687	24	Female	In-patient
	EPI_ISL_19898793	A/Campeche/IBT_IMSS_01018306UIMY/2022	Campeche	A/H3N2		3C.2a1b.2a.2a.3	01018306UIMY	2022-09-17	2025-06-09	2025-06-09	7	Partial	PZ041044		PZ041045	PZ041046	PZ041047	PZ041048	PZ041049	PZ041050	19	Female	Out-patient
	EPI_ISL_19898792	A/Campeche/IBT_IMSS_01018200UIMY/2022	Campeche	A/H3N2		3C.2a1b.2a.2a.3	01018200UIMY	2022-09-13	2025-06-09	2025-06-09	7	Partial	PZ041037		PZ041038	PZ041039	PZ041040	PZ041041	PZ041042	PZ041043	21	Male	Out-patient
	EPI_ISL_19898791	A/Campeche/IBT_IMSS_01017973UIMY/2022	Campeche	A/H3N2		3C.2a1b.2a.2a.3	01017973UIMY	2022-09-08	2025-06-09	2025-06-09	5	Partial				PZ046054	PZ046055	PZ046056	PZ046057	PZ046058	54	Male	Out-patient
	EPI_ISL_19898789	A/Campeche/IBT_IMSS_01017790UIMY/2022	Campeche	A/H3N2		3C.2a1b.2a.2a.3	01017790UIMY	2022-09-07	2025-06-09	2025-06-09	7	Partial	PZ041030		PZ041031	PZ041032	PZ041033	PZ041034	PZ041035	PZ041036	31	Female	Out-patient
	EPI_ISL_19898788	A/Campeche/IBT_IMSS_01017639UIMY/2022	Campeche	A/H3N2		3C.2a1b.2a.2a.3	01017639UIMY	2022-09-04	2025-06-09	2025-06-09	7	Partial	PZ046047		PZ046048	PZ046049	PZ046050	PZ046051	PZ046052	PZ046053	21	Female	In-patient
	EPI_ISL_19898787	A/Campeche/IBT_IMSS_01017479UIMY/2022	Campeche	A/H3N2		3C.2a1b.2a.2a.3	01017479UIMY	2022-08-29	2025-06-09	2025-06-09	6	Partial	PZ041024			PZ041025	PZ041026	PZ041027	PZ041028	PZ041029	25	Female	Out-patient
	EPI_ISL_19898786	A/Campeche/IBT_IMSS_01017458UIMY/2022	Campeche	A/H3N2		3C.2a1b.2a.2a.3	01017458UIMY	2022-08-31	2025-06-09	2025-06-09	7	Partial	PZ046040		PZ046041	PZ046042	PZ046043	PZ046044	PZ046045	PZ046046	59	Female	Out-patient
	EPI_ISL_19898785	A/Campeche/IBT_IMSS_01017310UIMY/2022	Campeche	A/H3N2		3C.2a1b.2a.2a.3	01017310UIMY	2022-08-30	2025-06-09	2025-06-09	8	Complete	PZ041672	PZ041673	PZ041674	PZ041675	PZ041676	PZ041677	PZ041678	PZ041679	51	Male	Out-patient
	EPI_ISL_19898784	A/Campeche/IBT_IMSS_01016800UIMY/2022	Campeche	A/H3N2		3C.2a1b.2a.2a.3	01016800UIMY	2022-08-24	2025-06-09	2025-06-09	7	Partial	PZ041017		PZ041018	PZ041019	PZ041020	PZ041021	PZ041022	PZ041023	13	Male	Out-patient
	EPI_ISL_19898783	A/Campeche/IBT_IMSS_01016333UIMY/2022	Campeche	A/H3N2		3C.2a1b.2a.2a.3	01016333UIMY	2022-08-18	2025-06-09	2025-06-09	7	Partial	PZ046033		PZ046034	PZ046035	PZ046036	PZ046037	PZ046038	PZ046039	32	Female	Out-patient
	EPI_ISL_19898782	A/Campeche/IBT_IMSS_01016330UIMY/2022	Campeche	A/H3N2		3C.2a1b.2a.2a.3	01016330UIMY	2022-08-19	2025-06-09	2025-06-09	8	Complete	PZ046768	PZ046769	PZ046770	PZ046771	PZ046772	PZ046773	PZ046774	PZ046775	23	Male	Out-patient
	EPI_ISL_19898781	A/Campeche/IBT_IMSS_01016209UIMY/2022	Campeche	A/H3N2		3C.2a1b.2a.2a.3	01016209UIMY	2022-08-17	2025-06-09	2025-06-09	8	Complete	PZ041664	PZ041665	PZ041666	PZ041667	PZ041668	PZ041669	PZ041670	PZ041671	17	Male	Out-patient
	EPI_ISL_19898780	A/Campeche/IBT_IMSS_01016204UIMY/2022	Campeche	A/H3N2		3C.2a1b.2a.2a.3	01016204UIMY	2022-08-15	2025-06-09	2025-06-09	8	Complete	PZ046025	PZ046026	PZ046027	PZ046028	PZ046029	PZ046030	PZ046031	PZ046032	21	Male	Out-patient
	EPI_ISL_19898779	A/Campeche/IBT_IMSS_01015861UIMY/2022	Campeche	A/H3N2		3C.2a1b.2a.2a.3	01015861UIMY	2022-08-12	2025-06-09	2025-06-09	7	Partial	PZ041010		PZ041011	PZ041012	PZ041013	PZ041014	PZ041015	PZ041016	34	Male	Out-patient
	EPI_ISL_19898778	A/Campeche/IBT_IMSS_01015229UIMY/2022	Campeche	A/H3N2		3C.2a1b.2a.2a.3	01015229UIMY	2022-08-03	2025-06-09	2025-06-09	7	Partial	PZ041003		PZ041004	PZ041005	PZ041006	PZ041007	PZ041008	PZ041009	43	Male	Out-patient
	EPI_ISL_19898777	A/Campeche/IBT_IMSS_01015225UIMY/2022	Campeche	A/H3N2			01015225UIMY	2022-08-08	2025-06-09	2025-06-09	2	Partial							PZ046023	PZ046024	51	Female	Out-patient
	EPI_ISL_19898776	A/Campeche/IBT_IMSS_01014918UIMY/2022	Campeche	A/H3N2		3C.2a1b.2a.2a.3	01014918UIMY	2022-08-02	2025-06-09	2025-06-09	8	Complete	PZ041656	PZ041657	PZ041658	PZ041659	PZ041660	PZ041661	PZ041662	PZ041663	37	Male	Out-patient
	EPI_ISL_19898775	A/San Luis Potosi/IBT_IMSS_01013312UIBZ/2022	San Luis Potosi	A/H3N2		3C.2a1b.2a.2a.1	01013312UIBZ	2022-12-28	2025-06-09	2025-06-09	7	Partial	PZ040996		PZ040997	PZ040998	PZ040999	PZ041000	PZ041001	PZ041002	59	Female	Out-patient
	EPI_ISL_19898774	A/Zacatecas/IBT_IMSS_01012810UIBZ/2022	Zacatecas	A/H3N2		3C.2a1b.2a.2a.1	01012810UIBZ	2022-12-21	2025-06-09	2025-06-09	7	Partial	PZ046016		PZ046017	PZ046018	PZ046019	PZ046020	PZ046021	PZ046022	24	Male	Out-patient
	EPI_ISL_19898773	A/San Luis Potosi/IBT_IMSS_01012730UIBZ/2022	San Luis Potosi	A/H3N2		3C.2a1b.2a.2b	01012730UIBZ	2022-12-16	2025-06-09	2025-06-09	8	Complete	PZ042536	PZ042537	PZ042538	PZ042539	PZ042540	PZ042541	PZ042542	PZ042543	17	Female	Out-patient
	EPI_ISL_19898772	A/San Luis Potosi/IBT_IMSS_01012441UIBZ/2022	San Luis Potosi	A/H3N2		3C.2a1b.2a.2b	01012441UIBZ	2022-12-13	2025-06-09	2025-06-09	5	Partial				PZ046011	PZ046012	PZ046013	PZ046014	PZ046015	22	Female	Out-patient
	EPI_ISL_19898771	A/Zacatecas/IBT_IMSS_01012396UIBZ/2022	Zacatecas	A/H3N2		3C.2a1b.2a.2a.1	01012396UIBZ	2022-12-14	2025-06-09	2025-06-09	8	Complete	PZ042992	PZ042993	PZ042994	PZ042995	PZ042996	PZ042997	PZ042998	PZ042999	76	Male	In-patient
	EPI_ISL_19898770	A/Zacatecas/IBT_IMSS_01012365UIBZ/2022	Zacatecas	A/H3N2		3C.2a1b.2a.2a.1	01012365UIBZ	2022-12-13	2025-06-09	2025-06-09	5	Partial				PZ046006	PZ046007	PZ046008	PZ046009	PZ046010	82	Female	In-patient
	EPI_ISL_19898769	B/Jalisco/IBT_IMSS_01009032CIBO/2023	Jalisco	B			01009032CIBO	2023-06-03	2025-06-09	2025-06-09	2	Partial			PZ039674					PZ039675	4	Female	In-patient
	EPI_ISL_19898768	B/Sonora/IBT_IMSS_01008996CIBO/2023	Sonora	B	Victoria	V1A.3a.2	01008996CIBO	2023-05-29	2025-06-09	2025-06-09	8	Complete	PZ040085	PZ040086	PZ040087	PZ040088	PZ040089	PZ040090	PZ040091	PZ040092	29	Female	In-patient
	EPI_ISL_19898767	B/Jalisco/IBT_IMSS_01008494CIBO/2023	Jalisco	B	Victoria	V1A.3a.2	01008494CIBO	2023-05-18	2025-06-09	2025-06-09	2	Partial				PZ039672				PZ039673	25	Female	In-patient
	EPI_ISL_19898766	B/Guanajuato/IBT_IMSS_01008315CIBO/2023	Guanajuato	B	Victoria	V1A.3a.2	01008315CIBO	2023-05-15	2025-06-09	2025-06-09	8	Complete	PZ039821	PZ039822	PZ039823	PZ039824	PZ039825	PZ039826	PZ039827	PZ039828	42	Male	In-patient
	EPI_ISL_19898765	B/Jalisco/IBT_IMSS_01008245CIBO/2023	Jalisco	B	Victoria	V1A.3a.2	01008245CIBO	2023-05-12	2025-06-09	2025-06-09	6	Partial	PZ039666	PZ039667	PZ039668	PZ039669		PZ039670		PZ039671	44	Female	Out-patient
	EPI_ISL_19898764	B/Jalisco/IBT_IMSS_01008141CIBO/2023	Jalisco	B			01008141CIBO	2023-05-11	2025-06-09	2025-06-09	1	Partial								PZ039665		Male	In-patient
	EPI_ISL_19898763	B/Guanajuato/IBT_IMSS_01008015CIBO/2023	Guanajuato	B	Victoria	V1A.3a.2	01008015CIBO	2023-05-06	2025-06-09	2025-06-09	8	Complete	PZ039813	PZ039814	PZ039815	PZ039816	PZ039817	PZ039818	PZ039819	PZ039820	11	Male	In-patient
	EPI_ISL_19898762	B/Jalisco/IBT_IMSS_01007937CIBO/2023	Jalisco	B	Victoria	V1A.3a.2	01007937CIBO	2023-05-06	2025-06-09	2025-06-09	6	Partial	PZ039659	PZ039660	PZ039661	PZ039662	PZ039663			PZ039664	5	Female	Out-patient
	EPI_ISL_19898761	B/Jalisco/IBT_IMSS_01007469CIBO/2023	Jalisco	B	Victoria	V1A.3a.2	01007469CIBO	2023-04-26	2025-06-09	2025-06-09	6	Partial		PZ039653	PZ039654	PZ039655	PZ039656	PZ039657		PZ039658	7	Male	In-patient
	EPI_ISL_19898760	B/Jalisco/IBT_IMSS_01007280CIBO/2023	Jalisco	B	Victoria	V1A.3a.2	01007280CIBO	2023-04-21	2025-06-09	2025-06-09	6	Partial	PZ039647	PZ039648	PZ039649	PZ039650		PZ039651		PZ039652	31	Female	Out-patient
	EPI_ISL_19898759	B/Jalisco/IBT_IMSS_01007271CIBO/2023	Jalisco	B	Victoria	V1A.3a.2	01007271CIBO	2023-04-24	2025-06-09	2025-06-09	4	Partial			PZ039643	PZ039644		PZ039645		PZ039646	1	Female	Deceased
	EPI_ISL_19898758	B/Jalisco/IBT_IMSS_01007270CIBO/2023	Jalisco	B			01007270CIBO	2023-04-21	2025-06-09	2025-06-09	1	Partial								PZ039642	6	Female	In-patient
	EPI_ISL_19898757	B/Nuevo Leon/IBT_IMSS_01007269CIBIN/2023	Nuevo Leon	B			01007269CIBIN	2023-06-19	2025-06-09	2025-06-09	1	Partial								PZ039641	12	Female	Out-patient
	EPI_ISL_19898756	B/Jalisco/IBT_IMSS_01007195CIBO/2023	Jalisco	B	Victoria		01007195CIBO	2023-04-20	2025-06-09	2025-06-09	3	Partial			PZ039638			PZ039639		PZ039640	4	Female	In-patient
	EPI_ISL_19898755	A/Zacatecas/IBT_IMSS_01007067UIBZ/2022	Zacatecas	A/H3N2		3C.2a1b.2a.2a.3	01007067UIBZ	2022-06-22	2025-06-09	2025-06-09	7	Partial	PZ045999		PZ046000	PZ046001	PZ046002	PZ046003	PZ046004	PZ046005	23	Male	Out-patient
	EPI_ISL_19898754	A/Zacatecas/IBT_IMSS_01007066UIBZ/2022	Zacatecas	A/H3N2		3C.2a1b.2a.2a.3	01007066UIBZ	2022-06-22	2025-06-09	2025-06-09	5	Partial				PZ040991	PZ040992	PZ040993	PZ040994	PZ040995	40	Male	Out-patient
	EPI_ISL_19898753	B/Jalisco/IBT_IMSS_01006972CIBO/2023	Jalisco	B	Victoria	V1A.3a.2	01006972CIBO	2023-04-18	2025-06-09	2025-06-09	8	Complete	PZ039837	PZ039838	PZ039839	PZ039840	PZ039841	PZ039842	PZ039843	PZ039844	25	Male	Out-patient
	EPI_ISL_19898752	B/Jalisco/IBT_IMSS_01006954CIBO/2023	Jalisco	B			01006954CIBO	2023-04-17	2025-06-09	2025-06-09	1	Partial								PZ039637	33	Female	In-patient
	EPI_ISL_19898751	B/Jalisco/IBT_IMSS_01006917CIBO/2023	Jalisco	B	Victoria		01006917CIBO	2023-04-17	2025-06-09	2025-06-09	4	Partial		PZ039633			PZ039634	PZ039635		PZ039636	10	Female	In-patient
	EPI_ISL_19898750	B/Nuevo Leon/IBT_IMSS_01006627CIBIN/2023	Nuevo Leon	B	Victoria	V1A.3a.2	01006627CIBIN	2023-05-23	2025-06-09	2025-06-09	8	Complete	PZ039909	PZ039910	PZ039911	PZ039912	PZ039913	PZ039914	PZ039915	PZ039916	24	Female	Out-patient
	EPI_ISL_19898749	B/Jalisco/IBT_IMSS_01006600CIBO/2023	Jalisco	B	Victoria	V1A.3a.2	01006600CIBO	2023-04-10	2025-06-09	2025-06-09	8	Complete	PZ039829	PZ039830	PZ039831	PZ039832	PZ039833	PZ039834	PZ039835	PZ039836	36	Female	Out-patient
	EPI_ISL_19898748	A/Jalisco/IBT_IMSS_01006242CIBO/2023	Jalisco	A/H3N2		3C.2a1b.2a.2a.1	01006242CIBO	2023-03-31	2025-06-09	2025-06-09	8	Complete	PZ041760	PZ041761	PZ041762	PZ041763	PZ041764	PZ041765	PZ041766	PZ041767	2	Female	Out-patient
	EPI_ISL_19898747	B/Quintana Roo/IBT_IMSS_01005830UIMY/2023	Quintana Roo	B	Victoria	V1A.3a.2	01005830UIMY	2023-05-11	2025-06-09	2025-06-09	8	Complete	PZ040061	PZ040062	PZ040063	PZ040064	PZ040065	PZ040066	PZ040067	PZ040068	20	Female	Out-patient
	EPI_ISL_19898746	B/Quintana Roo/IBT_IMSS_01005550UIMY/2023	Quintana Roo	B	Victoria	V1A.3a.2	01005550UIMY	2023-05-03	2025-06-09	2025-06-09	4	Partial			PZ039629	PZ039630		PZ039631		PZ039632	27	Male	Out-patient
	EPI_ISL_19898745	A/State of Mexico/IBT_IMSS_01005528LCE/2023	State of Mexico	A/H3N2		3C.2a1b.2a.2b	01005528LCE	2023-01-11	2025-06-09	2025-06-09	7	Partial	PZ040984		PZ040985	PZ040986	PZ040987	PZ040988	PZ040989	PZ040990	52	Male	In-patient
	EPI_ISL_19898744	B/Quintana Roo/IBT_IMSS_01005526UIMY/2023	Quintana Roo	B	Victoria	V1A.3a.2	01005526UIMY	2023-05-02	2025-06-09	2025-06-09	8	Complete	PZ039621	PZ039622	PZ039623	PZ039624	PZ039625	PZ039626	PZ039627	PZ039628	15	Male	Out-patient
	EPI_ISL_19898743	B/Tabasco/IBT_IMSS_01005415UIMY/2023	Tabasco	B	Victoria	V1A.3a.2	01005415UIMY	2023-04-27	2025-06-09	2025-06-09	2	Partial				PZ039619				PZ039620	37	Male	Out-patient
	EPI_ISL_19898742	B/Quintana Roo/IBT_IMSS_01005410UIMY/2023	Quintana Roo	B	Victoria	V1A.3a.2	01005410UIMY	2023-04-27	2025-06-09	2025-06-09	8	Complete	PZ040053	PZ040054	PZ040055	PZ040056	PZ040057	PZ040058	PZ040059	PZ040060	14	Male	Out-patient
	EPI_ISL_19898741	A/Quintana Roo/IBT_IMSS_01004857UIMY/2023	Quintana Roo	A/H1N1	pdm09	6B.1A.5a.2a.1	01004857UIMY	2023-04-12	2025-06-09	2025-06-09	5	Partial				PZ045994	PZ045995	PZ045996	PZ045997	PZ045998	51	Female	Out-patient
	EPI_ISL_19898740	B/Yucatan/IBT_IMSS_01004779UIMY/2023	Yucatan	B	Victoria	V1A.3a.2	01004779UIMY	2023-04-12	2025-06-09	2025-06-09	7	Partial	PZ039612	PZ039613	PZ039614	PZ039615	PZ039616	PZ039617		PZ039618		Male	In-patient
	EPI_ISL_19898739	A/Colima/IBT_IMSS_01004684CIBO/2023	Colima	A/H1N1	pdm09	6B.1A.5a.2a.1	01004684CIBO	2023-03-04	2025-06-09	2025-06-09	7	Partial	PZ040977		PZ040978	PZ040979	PZ040980	PZ040981	PZ040982	PZ040983	24	Female	Out-patient
	EPI_ISL_19898738	B/Quintana Roo/IBT_IMSS_01004647UIMY/2023	Quintana Roo	B	Victoria	V1A.3a.2	01004647UIMY	2023-04-03	2025-06-09	2025-06-09	6	Partial	PZ039606		PZ039607	PZ039608	PZ039609	PZ039610		PZ039611	29	Female	Out-patient
	EPI_ISL_19898737	B/Quintana Roo/IBT_IMSS_01004545UIMY/2023	Quintana Roo	B	Victoria	V1A.3a.2	01004545UIMY	2023-03-30	2025-06-09	2025-06-09	8	Complete	PZ040045	PZ040046	PZ040047	PZ040048	PZ040049	PZ040050	PZ040051	PZ040052	40	Male	Out-patient
	EPI_ISL_19898736	B/Quintana Roo/IBT_IMSS_01004494UIMY/2023	Quintana Roo	B	Victoria	V1A.3a.2	01004494UIMY	2023-03-29	2025-06-09	2025-06-09	8	Complete	PZ040037	PZ040038	PZ040039	PZ040040	PZ040041	PZ040042	PZ040043	PZ040044	42	Female	Out-patient
	EPI_ISL_19898735	B/Tabasco/IBT_IMSS_01004242UIMY/2023	Tabasco	B	Victoria	V1A.3a.2	01004242UIMY	2023-03-21	2025-06-09	2025-06-09	8	Complete	PZ039598	PZ039599	PZ039600	PZ039601	PZ039602	PZ039603	PZ039604	PZ039605	54	Female	Out-patient
	EPI_ISL_19898734	B/Yucatan/IBT_IMSS_01004218UIMY/2023	Yucatan	B	Victoria	V1A.3a.2	01004218UIMY	2023-03-23	2025-06-09	2025-06-09	8	Complete	PZ040141	PZ040142	PZ040143	PZ040144	PZ040145	PZ040146	PZ040147	PZ040148	57	Female	Out-patient
	EPI_ISL_19898733	B/Quintana Roo/IBT_IMSS_01004118UIMY/2023	Quintana Roo	B	Victoria	V1A.3a.2	01004118UIMY	2023-03-15	2025-06-09	2025-06-09	8	Complete	PZ040029	PZ040030	PZ040031	PZ040032	PZ040033	PZ040034	PZ040035	PZ040036	54	Female	Out-patient
	EPI_ISL_19898732	B/Quintana Roo/IBT_IMSS_01004116UIMY/2023	Quintana Roo	B	Victoria	V1A.3a.2	01004116UIMY	2023-03-15	2025-06-09	2025-06-09	8	Complete	PZ040021	PZ040022	PZ040023	PZ040024	PZ040025	PZ040026	PZ040027	PZ040028	26	Female	Out-patient
	EPI_ISL_19898731	B/Yucatan/IBT_IMSS_01004060UIMY/2023	Yucatan	B	Victoria	V1A.3a.2	01004060UIMY	2023-03-14	2025-06-09	2025-06-09	4	Partial	PZ039594		PZ039595	PZ039596				PZ039597	48	Female	Out-patient
	EPI_ISL_19898730	A/Jalisco/IBT_IMSS_01003786CIBO/2023	Jalisco	A/H3N2		3C.2a1b.2a.2a.1	01003786CIBO	2023-02-17	2025-06-09	2025-06-09	8	Complete	PZ041752	PZ041753	PZ041754	PZ041755	PZ041756	PZ041757	PZ041758	PZ041759	5	Female	Out-patient
	EPI_ISL_19898729	B/Quintana Roo/IBT_IMSS_01003783UIMY/2023	Quintana Roo	B	Victoria	V1A.3a.2	01003783UIMY	2023-03-06	2025-06-09	2025-06-09	8	Complete	PZ039586	PZ039587	PZ039588	PZ039589	PZ039590	PZ039591	PZ039592	PZ039593	23	Female	Out-patient
	EPI_ISL_19898728	B/Tabasco/IBT_IMSS_01003694UIMY/2023	Tabasco	B	Victoria	V1A.3a.2	01003694UIMY	2023-03-07	2025-06-09	2025-06-09	8	Complete	PZ040109	PZ040110	PZ040111	PZ040112	PZ040113	PZ040114	PZ040115	PZ040116	40	Female	Out-patient
	EPI_ISL_19898727	B/Quintana Roo/IBT_IMSS_01003644UIMY/2023	Quintana Roo	B	Victoria	V1A.3a.2	01003644UIMY	2023-03-03	2025-06-09	2025-06-09	8	Complete	PZ040013	PZ040014	PZ040015	PZ040016	PZ040017	PZ040018	PZ040019	PZ040020	45	Female	Out-patient
	EPI_ISL_19898726	B/Quintana Roo/IBT_IMSS_01003472UIMY/2023	Quintana Roo	B	Victoria	V1A.3a.2	01003472UIMY	2023-02-28	2025-06-09	2025-06-09	8	Complete	PZ040005	PZ040006	PZ040007	PZ040008	PZ040009	PZ040010	PZ040011	PZ040012	24	Female	Out-patient
	EPI_ISL_19898724	B/Quintana Roo/IBT_IMSS_01003343UIMY/2023	Quintana Roo	B	Victoria	V1A.3a.2	01003343UIMY	2023-02-27	2025-06-09	2025-06-09	8	Complete	PZ039997	PZ039998	PZ039999	PZ040000	PZ040001	PZ040002	PZ040003	PZ040004	20	Female	Out-patient
	EPI_ISL_19898723	B/Quintana Roo/IBT_IMSS_01003308UIMY/2023	Quintana Roo	B			01003308UIMY	2023-02-24	2025-06-09	2025-06-09	1	Partial								PZ039585	39	Male	Out-patient
	EPI_ISL_19898722	B/Yucatan/IBT_IMSS_01003044UIMY/2023	Yucatan	B	Victoria	V1A.3a.2	01003044UIMY	2023-02-22	2025-06-09	2025-06-09	8	Complete	PZ040133	PZ040134	PZ040135	PZ040136	PZ040137	PZ040138	PZ040139	PZ040140	30	Female	Out-patient
	EPI_ISL_19898721	B/Quintana Roo/IBT_IMSS_01002977UIMY/2023	Quintana Roo	B			01002977UIMY	2023-02-17	2025-06-09	2025-06-09	1	Partial								PZ039584	34	Female	Out-patient
	EPI_ISL_19898720	A/Oaxaca/IBT_IMSS_01002551LCE/2023	Oaxaca	A/H3N2		3C.2a1b.2a.2a.1	01002551LCE	2023-01-05	2025-06-09	2025-06-09	7	Partial	PZ040970		PZ040971	PZ040972	PZ040973	PZ040974	PZ040975	PZ040976	38	Female	In-patient
	EPI_ISL_19898719	B/Yucatan/IBT_IMSS_01002550UIMY/2023	Yucatan	B	Victoria	V1A.3a.2	01002550UIMY	2023-02-13	2025-06-09	2025-06-09	8	Complete	PZ040125	PZ040126	PZ040127	PZ040128	PZ040129	PZ040130	PZ040131	PZ040132	27	Female	Out-patient
	EPI_ISL_19898718	B/Campeche/IBT_IMSS_01002542UIMY/2023	Campeche	B			01002542UIMY	2023-02-09	2025-06-09	2025-06-09	1	Partial								PZ039583	45	Male	Out-patient
	EPI_ISL_19898717	B/Tabasco/IBT_IMSS_01002536UIMY/2023	Tabasco	B	Victoria	V1A.3a.2	01002536UIMY	2023-02-10	2025-06-09	2025-06-09	8	Complete	PZ040101	PZ040102	PZ040103	PZ040104	PZ040105	PZ040106	PZ040107	PZ040108	37	Female	Out-patient
	EPI_ISL_19898716	A/Puebla/IBT_IMSS_01002445LCE/2023	Puebla	A/H3N2		3C.2a1b.2a.2a.1	01002445LCE	2023-01-04	2025-06-09	2025-06-09	5	Partial				PZ040965	PZ040966	PZ040967	PZ040968	PZ040969	30	Female	In-patient
	EPI_ISL_19898715	B/Quintana Roo/IBT_IMSS_01002441UIMY/2023	Quintana Roo	B	Victoria	V1A.3a.2	01002441UIMY	2023-02-08	2025-06-09	2025-06-09	8	Complete	PZ039989	PZ039990	PZ039991	PZ039992	PZ039993	PZ039994	PZ039995	PZ039996	34	Female	Out-patient
	EPI_ISL_19898714	A/Quintana Roo/IBT_IMSS_01002402UIMY/2023	Quintana Roo	A/H1N1	pdm09	6B.1A.5a.2a.1	01002402UIMY	2023-02-08	2025-06-09	2025-06-09	6	Partial	PZ045988			PZ045989	PZ045990	PZ045991	PZ045992	PZ045993	35	Female	In-patient
	EPI_ISL_19898713	B/Quintana Roo/IBT_IMSS_01002269UIMY/2023	Quintana Roo	B	Victoria	V1A.3a.2	01002269UIMY	2023-02-03	2025-06-09	2025-06-09	4	Partial	PZ039579		PZ039580	PZ039581				PZ039582	29	Male	Out-patient
	EPI_ISL_19898712	B/Quintana Roo/IBT_IMSS_01002268UIMY/2023	Quintana Roo	B	Victoria	V1A.3a.2	01002268UIMY	2023-02-03	2025-06-09	2025-06-09	8	Complete	PZ039981	PZ039982	PZ039983	PZ039984	PZ039985	PZ039986	PZ039987	PZ039988	23	Male	Out-patient
	EPI_ISL_19898711	B/Quintana Roo/IBT_IMSS_01002244UIMY/2023	Quintana Roo	B	Victoria	V1A.3a.2	01002244UIMY	2023-02-06	2025-06-09	2025-06-09	8	Complete	PZ039571	PZ039572	PZ039573	PZ039574	PZ039575	PZ039576	PZ039577	PZ039578	12	Female	Out-patient
	EPI_ISL_19898710	B/Tabasco/IBT_IMSS_01002200UIMY/2023	Tabasco	B	Victoria	V1A.3a.2	01002200UIMY	2023-02-02	2025-06-09	2025-06-09	8	Complete	PZ040093	PZ040094	PZ040095	PZ040096	PZ040097	PZ040098	PZ040099	PZ040100	32	Male	Out-patient
	EPI_ISL_19898709	A/Campeche/IBT_IMSS_01002064UIMY/2023	Campeche	A/H1N1	pdm09	6B.1A.5a.2a.1	01002064UIMY	2023-02-02	2025-06-09	2025-06-09	5	Partial				PZ045983	PZ045984	PZ045985	PZ045986	PZ045987	35	Male	In-patient
	EPI_ISL_19898708	B/Quintana Roo/IBT_IMSS_01002028UIMY/2023	Quintana Roo	B	Victoria	V1A.3a.2	01002028UIMY	2023-01-31	2025-06-09	2025-06-09	8	Complete	PZ039973	PZ039974	PZ039975	PZ039976	PZ039977	PZ039978	PZ039979	PZ039980	37	Female	Out-patient
	EPI_ISL_19898707	A/Quintana Roo/IBT_IMSS_01001526UIMY/2023	Quintana Roo	A/H3N2		3C.2a1b.2a.2a.1	01001526UIMY	2023-01-23	2025-06-09	2025-06-09	7	Partial	PZ040958		PZ040959	PZ040960	PZ040961	PZ040962	PZ040963	PZ040964	30	Female	Out-patient
	EPI_ISL_19898706	B/Yucatan/IBT_IMSS_01001515UIMY/2023	Yucatan	B	Victoria	V1A.3a.2	01001515UIMY	2023-01-25	2025-06-09	2025-06-09	8	Complete	PZ040117	PZ040118	PZ040119	PZ040120	PZ040121	PZ040122	PZ040123	PZ040124	28	Male	Out-patient
	EPI_ISL_19898705	B/Quintana Roo/IBT_IMSS_01001485UIMY/2023	Quintana Roo	B			01001485UIMY	2023-01-20	2025-06-09	2025-06-09	2	Partial			PZ039569					PZ039570	24	Male	Out-patient
	EPI_ISL_19898704	B/Quintana Roo/IBT_IMSS_01001350UIMY/2023	Quintana Roo	B	Victoria	V1A.3a.2	01001350UIMY	2023-01-19	2025-06-09	2025-06-09	8	Complete	PZ039965	PZ039966	PZ039967	PZ039968	PZ039969	PZ039970	PZ039971	PZ039972	11	Female	Out-patient
	EPI_ISL_19898703	B/Quintana Roo/IBT_IMSS_01001328UIMY/2023	Quintana Roo	B	Victoria	V1A.3a.2	01001328UIMY	2023-01-19	2025-06-09	2025-06-09	8	Complete	PZ039957	PZ039958	PZ039959	PZ039960	PZ039961	PZ039962	PZ039963	PZ039964	30	Male	Out-patient
	EPI_ISL_19898702	A/Quintana Roo/IBT_IMSS_01001322UIMY/2023	Quintana Roo	A/H1N1	pdm09	6B.1A.5a.2a.1	01001322UIMY	2023-01-19	2025-06-09	2025-06-09	5	Partial				PZ040953	PZ040954	PZ040955	PZ040956	PZ040957	48	Male	Out-patient
	EPI_ISL_19898701	A/Quintana Roo/IBT_IMSS_01001295UIMY/2023	Quintana Roo	A/H1N1	pdm09	6B.1A.5a.2a.1	01001295UIMY	2023-01-18	2025-06-09	2025-06-09	5	Partial				PZ040948	PZ040949	PZ040950	PZ040951	PZ040952	36	Female	Out-patient
	EPI_ISL_19898700	A/Nuevo Leon/IBT_IMSS_01001255CIBIN/2023	Nuevo Leon	A/H3N2		3C.2a1b.2a.2a.1	01001255CIBIN	2023-01-16	2025-06-09	2025-06-09	8	Complete	PZ047248	PZ047249	PZ047250	PZ047251	PZ047252	PZ047253	PZ047254	PZ047255	59	Female	In-patient
	EPI_ISL_19898699	A/Nuevo Leon/IBT_IMSS_01001254CIBIN/2023	Nuevo Leon	A/H1N1	pdm09	6B.1A.5a.2a.1	01001254CIBIN	2023-01-16	2025-06-09	2025-06-09	7	Partial	PZ045976		PZ045977	PZ045978	PZ045979	PZ045980	PZ045981	PZ045982	54	Male	Out-patient
	EPI_ISL_19898698	A/Nuevo Leon/IBT_IMSS_01001249CIBIN/2023	Nuevo Leon	A/H3N2		3C.2a1b.2a.2b	01001249CIBIN	2023-01-17	2025-06-09	2025-06-09	7	Partial	PZ040941		PZ040942	PZ040943	PZ040944	PZ040945	PZ040946	PZ040947	83	Female	In-patient
	EPI_ISL_19898697	B/Tabasco/IBT_IMSS_01001125UIMY/2023	Tabasco	B	Victoria		01001125UIMY	2023-01-16	2025-06-09	2025-06-09	2	Partial						PZ039567		PZ039568	39	Male	Out-patient
	EPI_ISL_19898696	B/Quintana Roo/IBT_IMSS_01001094UIMY/2023	Quintana Roo	B	Victoria	V1A.3a.2	01001094UIMY	2023-01-16	2025-06-09	2025-06-09	5	Partial			PZ039562	PZ039563		PZ039564	PZ039565	PZ039566	39	Male	Out-patient
	EPI_ISL_19898695	B/Quintana Roo/IBT_IMSS_01001032UIMY/2023	Quintana Roo	B			01001032UIMY	2023-01-13	2025-06-09	2025-06-09	1	Partial								PZ039561	28	Female	Out-patient
	EPI_ISL_19898694	B/Quintana Roo/IBT_IMSS_01001029UIMY/2023	Quintana Roo	B	Victoria		01001029UIMY	2023-01-13	2025-06-09	2025-06-09	3	Partial			PZ039558			PZ039559		PZ039560	41	Female	Out-patient
	EPI_ISL_19898693	A/Quintana Roo/IBT_IMSS_01001004UIMY/2023	Quintana Roo	A/H3N2		3C.2a1b.2a.2a.1	01001004UIMY	2023-01-13	2025-06-09	2025-06-09	8	Complete	PZ047488	PZ047489	PZ047490	PZ047491	PZ047492	PZ047493	PZ047494	PZ047495	20	Female	Out-patient
	EPI_ISL_19898692	B/Quintana Roo/IBT_IMSS_01000865UIMY/2023	Quintana Roo	B	Victoria	V1A.3a.2	01000865UIMY	2023-01-12	2025-06-09	2025-06-09	8	Complete	PZ039949	PZ039950	PZ039951	PZ039952	PZ039953	PZ039954	PZ039955	PZ039956	31	Male	Out-patient
	EPI_ISL_19898691	B/Quintana Roo/IBT_IMSS_01000864UIMY/2023	Quintana Roo	B	Victoria	V1A.3a.2	01000864UIMY	2023-01-12	2025-06-09	2025-06-09	8	Complete	PZ039941	PZ039942	PZ039943	PZ039944	PZ039945	PZ039946	PZ039947	PZ039948	25	Male	Out-patient
	EPI_ISL_19898690	A/Nuevo Leon/IBT_IMSS_01000846CIBIN/2023	Nuevo Leon	A/H3N2		3C.2a1b.2a.2a.1	01000846CIBIN	2023-01-10	2025-06-09	2025-06-09	8	Complete	PZ047240	PZ047241	PZ047242	PZ047243	PZ047244	PZ047245	PZ047246	PZ047247	25	Female	In-patient
	EPI_ISL_19898689	B/Quintana Roo/IBT_IMSS_01000842UIMY/2023	Quintana Roo	B	Victoria	V1A.3a.2	01000842UIMY	2023-01-11	2025-06-09	2025-06-09	8	Complete	PZ039550	PZ039551	PZ039552	PZ039553	PZ039554	PZ039555	PZ039556	PZ039557	28	Male	Out-patient
	EPI_ISL_19898688	A/Quintana Roo/IBT_IMSS_01000840UIMY/2023	Quintana Roo	A/H3N2		3C.2a1b.2a.2a.1	01000840UIMY	2023-01-11	2025-06-09	2025-06-09	7	Partial	PZ045969		PZ045970	PZ045971	PZ045972	PZ045973	PZ045974	PZ045975	45	Female	Out-patient
	EPI_ISL_19898687	B/Quintana Roo/IBT_IMSS_01000832UIMY/2023	Quintana Roo	B	Victoria	V1A.3a.2	01000832UIMY	2023-01-11	2025-06-09	2025-06-09	8	Complete	PZ039933	PZ039934	PZ039935	PZ039936	PZ039937	PZ039938	PZ039939	PZ039940	25	Female	Out-patient
	EPI_ISL_19898686	B/Quintana Roo/IBT_IMSS_01000803UIMY/2023	Quintana Roo	B	Victoria	V1A.3a.2	01000803UIMY	2023-01-11	2025-06-09	2025-06-09	8	Complete	PZ039925	PZ039926	PZ039927	PZ039928	PZ039929	PZ039930	PZ039931	PZ039932	43	Male	Out-patient
	EPI_ISL_19898685	A/Quintana Roo/IBT_IMSS_01000738UIMY/2023	Quintana Roo	A/H3N2		3C.2a1b.2a.2a.1	01000738UIMY	2023-01-10	2025-06-09	2025-06-09	8	Complete	PZ047480	PZ047481	PZ047482	PZ047483	PZ047484	PZ047485	PZ047486	PZ047487	34	Female	Out-patient
	EPI_ISL_19898684	A/Quintana Roo/IBT_IMSS_01000736UIMY/2023	Quintana Roo	A/H1N1	pdm09	6B.1A.5a.2a.1	01000736UIMY	2023-01-10	2025-06-09	2025-06-09	7	Partial	PZ040934		PZ040935	PZ040936	PZ040937	PZ040938	PZ040939	PZ040940	57	Female	Out-patient
	EPI_ISL_19898683	A/Quintana Roo/IBT_IMSS_01000638UIMY/2023	Quintana Roo	A/H3N2		3C.2a1b.2a.2a.1	01000638UIMY	2023-01-09	2025-06-09	2025-06-09	7	Partial	PZ040927		PZ040928	PZ040929	PZ040930	PZ040931	PZ040932	PZ040933	37	Female	Out-patient
	EPI_ISL_19898682	A/Yucatan/IBT_IMSS_01000563UIMY/2023	Yucatan	A/H3N2		3C.2a1b.2a.2a.1	01000563UIMY	2023-01-10	2025-06-09	2025-06-09	8	Complete	PZ047784	PZ047785	PZ047786	PZ047787	PZ047788	PZ047789	PZ047790	PZ047791	22	Female	Out-patient
	EPI_ISL_19898681	B/Quintana Roo/IBT_IMSS_01000558UIMY/2023	Quintana Roo	B			01000558UIMY	2023-01-09	2025-06-09	2025-06-09	1	Partial								PZ039549	34	Female	Out-patient
	EPI_ISL_19898680	A/Quintana Roo/IBT_IMSS_01000430UIMY/2023	Quintana Roo	A/H1N1	pdm09	6B.1A.5a.2a.1	01000430UIMY	2023-01-05	2025-06-09	2025-06-09	5	Partial				PZ040922	PZ040923	PZ040924	PZ040925	PZ040926	71	Male	Out-patient
	EPI_ISL_19898679	A/Quintana Roo/IBT_IMSS_01000373UIMY/2023	Quintana Roo	A/H1N1	pdm09	6B.1A.5a.2a.1	01000373UIMY	2023-01-04	2025-06-09	2025-06-09	6	Partial	PZ040916			PZ040917	PZ040918	PZ040919	PZ040920	PZ040921	22	Male	Out-patient
	EPI_ISL_19898678	A/Nuevo Leon/IBT_IMSS_01000369CIBIN/2023	Nuevo Leon	A/H1N1	pdm09		01000369CIBIN	2023-01-05	2025-06-09	2025-06-09	3	Partial						PZ045966	PZ045967	PZ045968	32	Female	In-patient
	EPI_ISL_19898677	A/Coahuila/IBT_IMSS_01000281CIBIN/2023	Coahuila	A/H3N2		3C.2a1b.2a.2b	01000281CIBIN	2023-01-02	2025-06-09	2025-06-09	7	Partial	PZ045959	PZ045960		PZ045961	PZ045962	PZ045963	PZ045964	PZ045965	24	Female	Out-patient
	EPI_ISL_19898676	A/Yucatan/IBT_IMSS_01000157UIMY/2023	Yucatan	A/H3N2		3C.2a1b.2a.2a.1	01000157UIMY	2023-01-04	2025-06-09	2025-06-09	8	Complete	PZ047776	PZ047777	PZ047778	PZ047779	PZ047780	PZ047781	PZ047782	PZ047783	23	Male	Out-patient
	EPI_ISL_19898675	A/Coahuila/IBT_IMSS_01000106CIBIN/2022	Coahuila	A/H3N2		3C.2a1b.2a.2a.1	01000106CIBIN	2022-12-30	2025-06-09	2025-06-09	8	Complete	PZ046776	PZ046777	PZ046778	PZ046779	PZ046780	PZ046781	PZ046782	PZ046783	30	Female	In-patient
	EPI_ISL_19898671	A/Zacatecas/IBT_IMSS_01000016UIBZ/2023	Zacatecas	A/H3N2		3C.2a1b.2a.2a.1	01000016UIBZ	2023-01-01	2025-06-09	2025-06-09	7	Partial	PZ040909		PZ040910	PZ040911	PZ040912	PZ040913	PZ040914	PZ040915	56	Male	In-patient
	EPI_ISL_19898670	A/Zacatecas/IBT_IMSS_01000006UIBZ/2023	Zacatecas	A/H3N2		3C.2a1b.2a.2a.1	01000006UIBZ	2023-01-02	2025-06-09	2025-06-09	7	Partial	PZ040902		PZ040903	PZ040904	PZ040905	PZ040906	PZ040907	PZ040908	30	Female	Out-patient
	EPI_ISL_19790847	A/Baja California/IBT_IMSS_01108936LCE/2022	Baja California	A/H3N2		3C.2a1b.2a.2b	01108936LCE	2022-10-08	2025-03-21	2025-03-21	7	Partial	PZ045766		PZ045767	PZ045768	PZ045769	PZ045770	PZ045771	PZ045772	11	Male	Out-patient
	EPI_ISL_19790845	A/Baja California/IBT_IMSS_01108935LCE/2022	Baja California	A/H3N2		3C.2a1b.2a.2b	01108935LCE	2022-10-10	2025-03-21	2025-03-21	7	Partial	PZ040769		PZ040770	PZ040771	PZ040772	PZ040773	PZ040774	PZ040775	14	Male	In-patient
	EPI_ISL_19790843	A/Baja California Sur/IBT_IMSS_01107815LCE/2022	Baja California Sur	A/H3N2		3C.2a1b.2a.2a.1	01107815LCE	2022-10-04	2025-03-21	2025-03-21	8	Complete	PZ046648	PZ046649	PZ046650	PZ046651	PZ046652	PZ046653	PZ046654	PZ046655	32	Male	Out-patient
	EPI_ISL_19790841	A/Puebla/IBT_IMSS_01107750LCE/2022	Puebla	A/H3N2		3C.2a1b.2a.2a.1	01107750LCE	2022-10-04	2025-03-21	2025-03-21	8	Complete	PZ042272	PZ042273	PZ042274	PZ042275	PZ042276	PZ042277	PZ042278	PZ042279	11	Female	Out-patient
	EPI_ISL_19790839	A/State of Mexico/IBT_IMSS_01104496LCE/2022	State of Mexico	A/H3N2		3C.2a1b.2a.2a.3	01104496LCE	2022-09-22	2025-03-21	2025-03-21	8	Complete	PZ045758	PZ045759	PZ045760	PZ045761	PZ045762	PZ045763	PZ045764	PZ045765	20	Female	Out-patient
	EPI_ISL_19790837	A/State of Mexico/IBT_IMSS_01104447LCE/2022	State of Mexico	A/H3N2		3C.2a1b.2a.2a.3	01104447LCE	2022-09-23	2025-03-21	2025-03-21	8	Complete	PZ042568	PZ042569	PZ042570	PZ042571	PZ042572	PZ042573	PZ042574	PZ042575	53	Female	Out-patient
	EPI_ISL_19790836	A/Puebla/IBT_IMSS_01104091LCE/2022	Puebla	A/H3N2			01104091LCE	2022-09-17	2025-03-21	2025-03-21	1	Partial								PZ045757	27	Female	Out-patient
	EPI_ISL_19790834	A/Mexico City/IBT_IMSS_01103878LCE/2022	Mexico City	A/H3N2		3C.2a1b.2a.2a.1	01103878LCE	2022-09-23	2025-03-21	2025-03-21	8	Complete	PZ041832	PZ041833	PZ041834	PZ041835	PZ041836	PZ041837	PZ041838	PZ041839	43	Female	Out-patient
	EPI_ISL_19790832	A/Mexico City/IBT_IMSS_01103158LCE/2022	Mexico City	A/H3N2		3C.2a1b.2a.2a.3	01103158LCE	2022-09-20	2025-03-21	2025-03-21	7	Partial	PZ040762		PZ040763	PZ040764	PZ040765	PZ040766	PZ040767	PZ040768		Male	Out-patient
	EPI_ISL_19790830	A/Colima/IBT_IMSS_01102467LCE/2022	Colima	A/H3N2		3C.2a1b.2a.2a.3	01102467LCE	2022-09-14	2025-03-21	2025-03-21	8	Complete	PZ040754	PZ040755	PZ040756	PZ040757	PZ040758	PZ040759	PZ040760	PZ040761	21	Male	Out-patient
	EPI_ISL_19790828	A/Colima/IBT_IMSS_01102464LCE/2022	Colima	A/H3N2		3C.2a1b.2a.2a.3	01102464LCE	2022-09-14	2025-03-21	2025-03-21	7	Partial	PZ045750		PZ045751	PZ045752	PZ045753	PZ045754	PZ045755	PZ045756	24	Female	Out-patient
	EPI_ISL_19790826	A/Baja California/IBT_IMSS_01101111LCE/2022	Baja California	A/H3N2		3C.2a1b.2a.2a.3b	01101111LCE	2022-09-08	2025-03-21	2025-03-21	8	Complete	PZ045742	PZ045743	PZ045744	PZ045745	PZ045746	PZ045747	PZ045748	PZ045749	42	Female	Out-patient
	EPI_ISL_19790824	A/Puebla/IBT_IMSS_01099708LCE/2022	Puebla	A/H3N2		3C.2a1b.2a.2a.3b	01099708LCE	2022-08-30	2025-03-21	2025-03-21	8	Complete	PZ042264	PZ042265	PZ042266	PZ042267	PZ042268	PZ042269	PZ042270	PZ042271	28	Female	Out-patient
	EPI_ISL_19790822	A/Puebla/IBT_IMSS_01097225LCE/2022	Puebla	A/H3N2		3C.2a1b.2a.2a.3	01097225LCE	2022-08-18	2025-03-21	2025-03-21	8	Complete	PZ040746	PZ040747	PZ040748	PZ040749	PZ040750	PZ040751	PZ040752	PZ040753	78	Male	Out-patient
	EPI_ISL_19790820	A/Yucatan/IBT_IMSS_01096656LCE/2022	Yucatan	A/H3N2		3C.2a1b.2a.2a.3	01096656LCE	2022-08-11	2025-03-21	2025-03-21	7	Partial	PZ040739		PZ040740	PZ040741	PZ040742	PZ040743	PZ040744	PZ040745	21	Male	Out-patient
	EPI_ISL_19790818	A/Quintana Roo/IBT_IMSS_01096655LCE/2022	Quintana Roo	A/H3N2		3C.2a1b.2a.2a.3	01096655LCE	2022-08-08	2025-03-21	2025-03-21	5	Partial				PZ045737	PZ045738	PZ045739	PZ045740	PZ045741	28	Male	Out-patient
	EPI_ISL_19790816	A/Puebla/IBT_IMSS_01096517LCE/2022	Puebla	A/H3N2		3C.2a1b.2a.2a	01096517LCE	2022-08-16	2025-03-21	2025-03-21	8	Complete	PZ047416	PZ047417	PZ047418	PZ047419	PZ047420	PZ047421	PZ047422	PZ047423	58	Female	Out-patient
	EPI_ISL_19790814	A/Mexico City/IBT_IMSS_01096195LCE/2022	Mexico City	A/H3N2		3C.2a1b.2a.2a.3	01096195LCE	2022-08-18	2025-03-21	2025-03-21	8	Complete	PZ045729	PZ045730	PZ045731	PZ045732	PZ045733	PZ045734	PZ045735	PZ045736	59	Male	Out-patient
	EPI_ISL_19790812	A/State of Mexico/IBT_IMSS_01094265LCE/2022	State of Mexico	A/H3N2		3C.2a1b.2a.2a.3	01094265LCE	2022-08-11	2025-03-21	2025-03-21	5	Partial				PZ045724	PZ045725	PZ045726	PZ045727	PZ045728	57	Female	Out-patient
	EPI_ISL_19790810	A/Baja California Sur/IBT_IMSS_01091754LCE/2022	Baja California Sur	A/H3N2		3C.2a1b.2a.2a.1	01091754LCE	2022-08-04	2025-03-21	2025-03-21	8	Complete	PZ046640	PZ046641	PZ046642	PZ046643	PZ046644	PZ046645	PZ046646	PZ046647	40	Male	Out-patient
	EPI_ISL_19790808	A/Baja California Sur/IBT_IMSS_01091752LCE/2022	Baja California Sur	A/H3N2		3C.2a1b.2a.2a.3b	01091752LCE	2022-08-04	2025-03-21	2025-03-21	8	Complete	PZ045716	PZ045717	PZ045718	PZ045719	PZ045720	PZ045721	PZ045722	PZ045723	27	Male	Out-patient
	EPI_ISL_19790806	A/Puebla/IBT_IMSS_01089547LCE/2022	Puebla	A/H3N2		3C.2a1b.2a.2a.3b	01089547LCE	2022-07-17	2025-03-21	2025-03-21	8	Complete	PZ042248	PZ042249	PZ042250	PZ042251	PZ042252	PZ042253	PZ042254	PZ042255	54	Female	Out-patient
	EPI_ISL_19790804	A/Baja California Sur/IBT_IMSS_01089244LCE/2022	Baja California Sur	A/H3N2		3C.2a1b.2a.2a.1	01089244LCE	2022-07-28	2025-03-21	2025-03-21	7	Partial	PZ040732		PZ040733	PZ040734	PZ040735	PZ040736	PZ040737	PZ040738	30	Female	Out-patient
	EPI_ISL_19790802	A/Baja California Sur/IBT_IMSS_01087506LCE/2022	Baja California Sur	A/H3N2		3C.2a1b.2a.2a	01087506LCE	2022-07-26	2025-03-21	2025-03-21	7	Partial	PZ045709		PZ045710	PZ045711	PZ045712	PZ045713	PZ045714	PZ045715	27	Female	Out-patient
	EPI_ISL_19790801	A/Puebla/IBT_IMSS_01086808LCE/2022	Puebla	A/H3N2		3C.2a1b.2a.2a.1	01086808LCE	2022-07-24	2025-03-21	2025-03-21	6	Partial	PZ040726			PZ040727	PZ040728	PZ040729	PZ040730	PZ040731	34	Male	Out-patient
	EPI_ISL_19790798	A/Puebla/IBT_IMSS_01086786LCE/2022	Puebla	A/H3N2		3C.2a1b.2a.2a.3b	01086786LCE	2022-07-23	2025-03-21	2025-03-21	8	Complete	PZ042240	PZ042241	PZ042242	PZ042243	PZ042244	PZ042245	PZ042246	PZ042247	48	Female	Out-patient
	EPI_ISL_19790797	A/Mexico City/IBT_IMSS_01078909LCE/2022	Mexico City	A/H3N2		3C.2a1b.2a.2a.3	01078909LCE	2022-07-15	2025-03-21	2025-03-21	5	Partial				PZ045704	PZ045705	PZ045706	PZ045707	PZ045708	23	Female	Out-patient
	EPI_ISL_19790795	A/Veracruz/IBT_IMSS_01069253LCE/2022	Veracruz	A/H3N2		3C.2a1b.2a.2a.1	01069253LCE	2022-06-30	2025-03-21	2025-03-21	5	Partial				PZ045699	PZ045700	PZ045701	PZ045702	PZ045703	58	Male	In-patient
	EPI_ISL_19790793	A/State of Mexico/IBT_IMSS_01064740LCE/2022	State of Mexico	A/H3N2		3C.2a1b.2a.2a.3	01064740LCE	2022-06-21	2025-03-21	2025-03-21	5	Partial				PZ045694	PZ045695	PZ045696	PZ045697	PZ045698	50	Male	In-patient
	EPI_ISL_19790791	A/Nuevo Leon/IBT_IMSS_01043310CIBIN/2022	Nuevo Leon	A/H3N2		3C.2a1b.2a.2a.1	01043310CIBIN	2022-12-29	2025-03-21	2025-03-21	7	Partial	PZ045687		PZ045688	PZ045689	PZ045690	PZ045691	PZ045692	PZ045693		Male	In-patient
	EPI_ISL_19790789	A/Nuevo Leon/IBT_IMSS_01042970CIBIN/2022	Nuevo Leon	A/H3N2		3C.2a1b.2a.2a.1	01042970CIBIN	2022-12-26	2025-03-21	2025-03-21	8	Complete	PZ047400	PZ047401	PZ047402	PZ047403	PZ047404	PZ047405	PZ047406	PZ047407	67	Male	Out-patient
	EPI_ISL_19790787	A/Nuevo Leon/IBT_IMSS_01042477CIBIN/2022	Nuevo Leon	A/H3N2		3C.2a1b.2a.2b	01042477CIBIN	2022-12-21	2025-03-21	2025-03-21	8	Complete	PZ042208	PZ042209	PZ042210	PZ042211	PZ042212	PZ042213	PZ042214	PZ042215	69	Female	In-patient
	EPI_ISL_19790784	A/Nuevo Leon/IBT_IMSS_01042136CIBIN/2022	Nuevo Leon	A/H3N2		3C.2a1b.2a.2b	01042136CIBIN	2022-12-19	2025-03-21	2025-03-21	8	Complete	PZ047392	PZ047393	PZ047394	PZ047395	PZ047396	PZ047397	PZ047398	PZ047399	15	Female	Out-patient
	EPI_ISL_19790782	A/Nuevo Leon/IBT_IMSS_01042058CIBIN/2022	Nuevo Leon	A/H3N2		3C.2a1b.2a.2a.3	01042058CIBIN	2022-12-15	2025-03-21	2025-03-21	8	Complete	PZ047384	PZ047385	PZ047386	PZ047387	PZ047388	PZ047389	PZ047390	PZ047391	77	Female	In-patient
	EPI_ISL_19790781	A/Nuevo Leon/IBT_IMSS_01041257CIBIN/2022	Nuevo Leon	A/H3N2		3C.2a1b.2a.2a.1	01041257CIBIN	2022-12-11	2025-03-21	2025-03-21	7	Partial	PZ040719		PZ040720	PZ040721	PZ040722	PZ040723	PZ040724	PZ040725	68	Female	Out-patient
	EPI_ISL_19790778	A/Nuevo Leon/IBT_IMSS_01041147CIBIN/2022	Nuevo Leon	A/H3N2		3C.2a1b.2a.2a.1	01041147CIBIN	2022-12-09	2025-03-21	2025-03-21	8	Complete	PZ047368	PZ047369	PZ047370	PZ047371	PZ047372	PZ047373	PZ047374	PZ047375	29	Female	Out-patient
	EPI_ISL_19790776	A/Tamaulipas/IBT_IMSS_01041136CIBIN/2022	Tamaulipas	A/H3N2		3C.2a1b.2a.2a.3	01041136CIBIN	2022-12-09	2025-03-21	2025-03-21	8	Complete	PZ042736	PZ042737	PZ042738	PZ042739	PZ042740	PZ042741	PZ042742	PZ042743	30	Female	Out-patient
	EPI_ISL_19790774	A/Nuevo Leon/IBT_IMSS_01041037CIBIN/2022	Nuevo Leon	A/H3N2		3C.2a1b.2a.2a.1	01041037CIBIN	2022-12-07	2025-03-21	2025-03-21	6	Partial			PZ040713	PZ040714	PZ040715	PZ040716	PZ040717	PZ040718	38	Female	Out-patient
	EPI_ISL_19790772	A/Nuevo Leon/IBT_IMSS_01040887CIBIN/2022	Nuevo Leon	A/H3N2		3C.2a1b.2a.2a.1	01040887CIBIN	2022-12-08	2025-03-21	2025-03-21	8	Complete	PZ042176	PZ042177	PZ042178	PZ042179	PZ042180	PZ042181	PZ042182	PZ042183	24	Male	Out-patient
	EPI_ISL_19790770	A/Tamaulipas/IBT_IMSS_01040789CIBIN/2022	Tamaulipas	A/H3N2		3C.2a1b.2a.2a.3	01040789CIBIN	2022-12-06	2025-03-21	2025-03-21	5	Partial				PZ045682	PZ045683	PZ045684	PZ045685	PZ045686	19	Female	Out-patient
	EPI_ISL_19790769	A/Tamaulipas/IBT_IMSS_01040784CIBIN/2022	Tamaulipas	A/H3N2			01040784CIBIN	2022-12-07	2025-03-21	2025-03-21	1	Partial							PZ040712		43	Female	Out-patient
	EPI_ISL_19790767	A/Tamaulipas/IBT_IMSS_01040698CIBIN/2022	Tamaulipas	A/H3N2		3C.2a1b.2a.2a.1	01040698CIBIN	2022-12-07	2025-03-21	2025-03-21	8	Complete	PZ042728	PZ042729	PZ042730	PZ042731	PZ042732	PZ042733	PZ042734	PZ042735	80	Female	In-patient
	EPI_ISL_19790765	A/Nuevo Leon/IBT_IMSS_01040662CIBIN/2022	Nuevo Leon	A/H3N2			01040662CIBIN	2022-12-06	2025-03-21	2025-03-21	1	Partial							PZ045681		47	Female	Out-patient
	EPI_ISL_19790763	A/Nuevo Leon/IBT_IMSS_01040653CIBIN/2022	Nuevo Leon	A/H3N2		3C.2a1b.2a.2a.3	01040653CIBIN	2022-12-07	2025-03-21	2025-03-21	8	Complete	PZ047344	PZ047345	PZ047346	PZ047347	PZ047348	PZ047349	PZ047350	PZ047351	25	Female	Out-patient
	EPI_ISL_19790761	A/Nuevo Leon/IBT_IMSS_01040646CIBIN/2022	Nuevo Leon	A/H3N2		3C.2a1b.2a.2a.3b	01040646CIBIN	2022-12-07	2025-03-21	2025-03-21	7	Partial	PZ045674		PZ045675	PZ045676	PZ045677	PZ045678	PZ045679	PZ045680	23	Male	In-patient
	EPI_ISL_19790759	A/Nuevo Leon/IBT_IMSS_01040613CIBIN/2022	Nuevo Leon	A/H3N2		3C.2a1b.2a.2b	01040613CIBIN	2022-12-06	2025-03-21	2025-03-21	7	Partial		PZ045667	PZ045668	PZ045669	PZ045670	PZ045671	PZ045672	PZ045673	6	Male	In-patient
	EPI_ISL_19790757	A/Nuevo Leon/IBT_IMSS_01040503CIBIN/2022	Nuevo Leon	A/H3N2		3C.2a1b.2a.2a.1	01040503CIBIN	2022-12-05	2025-03-21	2025-03-21	8	Complete	PZ040704	PZ040705	PZ040706	PZ040707	PZ040708	PZ040709	PZ040710	PZ040711		Male	In-patient
	EPI_ISL_19790754	A/Nuevo Leon/IBT_IMSS_01040471CIBIN/2022	Nuevo Leon	A/H3N2		3C.2a1b.2a.2a.3	01040471CIBIN	2022-12-04	2025-03-21	2025-03-21	8	Complete	PZ042160	PZ042161	PZ042162	PZ042163	PZ042164	PZ042165	PZ042166	PZ042167	86	Male	In-patient
	EPI_ISL_19790753	A/Nuevo Leon/IBT_IMSS_01040452CIBIN/2022	Nuevo Leon	A/H3N2		3C.2a1b.2a.2a.1	01040452CIBIN	2022-12-05	2025-03-21	2025-03-21	6	Partial			PZ040698	PZ040699	PZ040700	PZ040701	PZ040702	PZ040703	33	Male	Out-patient
	EPI_ISL_19790750	A/Nuevo Leon/IBT_IMSS_01040449CIBIN/2022	Nuevo Leon	A/H3N2		3C.2a1b.2a.2a.1	01040449CIBIN	2022-12-04	2025-03-21	2025-03-21	8	Complete	PZ047336	PZ047337	PZ047338	PZ047339	PZ047340	PZ047341	PZ047342	PZ047343	2	Female	In-patient
	EPI_ISL_19790748	A/Nuevo Leon/IBT_IMSS_01040323CIBIN/2022	Nuevo Leon	A/H3N2		3C.2a1b.2a.2a.3	01040323CIBIN	2022-12-03	2025-03-21	2025-03-21	8	Complete	PZ042152	PZ042153	PZ042154	PZ042155	PZ042156	PZ042157	PZ042158	PZ042159	79	Female	In-patient
	EPI_ISL_19790746	A/Nuevo Leon/IBT_IMSS_01040240CIBIN/2022	Nuevo Leon	A/H3N2		3C.2a1b.2a.2a.3	01040240CIBIN	2022-12-01	2025-03-21	2025-03-21	8	Complete	PZ042136	PZ042137	PZ042138	PZ042139	PZ042140	PZ042141	PZ042142	PZ042143	87	Male	In-patient
	EPI_ISL_19790745	A/Tamaulipas/IBT_IMSS_01040096CIBIN/2022	Tamaulipas	A/H3N2		3C.2a1b.2a.2b	01040096CIBIN	2022-11-29	2025-03-21	2025-03-21	8	Complete	PZ047720	PZ047721	PZ047722	PZ047723	PZ047724	PZ047725	PZ047726	PZ047727	57	Female	In-patient
	EPI_ISL_19790742	A/Nuevo Leon/IBT_IMSS_01040053CIBIN/2022	Nuevo Leon	A/H3N2		3C.2a1b.2a.2a.1	01040053CIBIN	2022-11-30	2025-03-21	2025-03-21	8	Complete	PZ042128	PZ042129	PZ042130	PZ042131	PZ042132	PZ042133	PZ042134	PZ042135	93	Female	In-patient
	EPI_ISL_19790740	A/Coahuila/IBT_IMSS_01040010CIBIN/2022	Coahuila	A/H3N2		3C.2a1b.2a.2a.1	01040010CIBIN	2022-11-29	2025-03-21	2025-03-21	6	Partial			PZ040692	PZ040693	PZ040694	PZ040695	PZ040696	PZ040697	4	Male	In-patient
	EPI_ISL_19790738	A/Nuevo Leon/IBT_IMSS_01039988CIBIN/2022	Nuevo Leon	A/H3N2		3C.2a1b.2a.2a.1	01039988CIBIN	2022-11-29	2025-03-21	2025-03-21	8	Complete	PZ047328	PZ047329	PZ047330	PZ047331	PZ047332	PZ047333	PZ047334	PZ047335		Male	In-patient
	EPI_ISL_19790735	A/Nuevo Leon/IBT_IMSS_01039939CIBIN/2022	Nuevo Leon	A/H3N2		3C.2a1b.2a.2a.3	01039939CIBIN	2022-11-29	2025-03-21	2025-03-21	8	Complete	PZ047320	PZ047321	PZ047322	PZ047323	PZ047324	PZ047325	PZ047326	PZ047327	14	Male	In-patient
	EPI_ISL_19790733	A/Nuevo Leon/IBT_IMSS_01039938CIBIN/2022	Nuevo Leon	A/H3N2		3C.2a1b.2a.2b	01039938CIBIN	2022-11-29	2025-03-21	2025-03-21	6	Partial			PZ040686	PZ040687	PZ040688	PZ040689	PZ040690	PZ040691	3	Female	In-patient
	EPI_ISL_19790731	A/Nuevo Leon/IBT_IMSS_01039844CIBIN/2022	Nuevo Leon	A/H3N2		3C.2a1b.2a.2a.1	01039844CIBIN	2022-11-26	2025-03-21	2025-03-21	8	Complete	PZ047312	PZ047313	PZ047314	PZ047315	PZ047316	PZ047317	PZ047318	PZ047319	79	Male	Out-patient
	EPI_ISL_19790729	A/Nuevo Leon/IBT_IMSS_01039831CIBIN/2022	Nuevo Leon	A/H3N2		3C.2a1b.2a.2b	01039831CIBIN	2022-11-28	2025-03-21	2025-03-21	8	Complete	PZ042120	PZ042121	PZ042122	PZ042123	PZ042124	PZ042125	PZ042126	PZ042127	44	Male	Out-patient
	EPI_ISL_19790727	A/Tamaulipas/IBT_IMSS_01039578CIBIN/2022	Tamaulipas	A/H3N2		3C.2a1b.2a.2b	01039578CIBIN	2022-11-23	2025-03-21	2025-03-21	8	Complete	PZ040678	PZ040679	PZ040680	PZ040681	PZ040682	PZ040683	PZ040684	PZ040685	2	Male	In-patient
	EPI_ISL_19790725	A/Jalisco/IBT_IMSS_01039447CIBO/2022	Jalisco	A/H3N2		3C.2a1b.2a.2a.3b	01039447CIBO	2022-12-12	2025-03-21	2025-03-21	5	Partial				PZ040673	PZ040674	PZ040675	PZ040676	PZ040677	53	Male	Out-patient
	EPI_ISL_19790722	A/Coahuila/IBT_IMSS_01039437CIBIN/2022	Coahuila	A/H3N2		3C.2a1b.2a.2b	01039437CIBIN	2022-11-22	2025-03-21	2025-03-21	8	Complete	PZ040665	PZ040666	PZ040667	PZ040668	PZ040669	PZ040670	PZ040671	PZ040672	8	Male	In-patient
	EPI_ISL_19790720	A/Tamaulipas/IBT_IMSS_01039405CIBIN/2022	Tamaulipas	A/H3N2		3C.2a1b.2a.2a.3	01039405CIBIN	2022-11-23	2025-03-21	2025-03-21	8	Complete	PZ042720	PZ042721	PZ042722	PZ042723	PZ042724	PZ042725	PZ042726	PZ042727	2	Female	Out-patient
	EPI_ISL_19790718	A/Tamaulipas/IBT_IMSS_01039404CIBIN/2022	Tamaulipas	A/H3N2		3C.2a1b.2a.2a.1	01039404CIBIN	2022-11-22	2025-03-21	2025-03-21	8	Complete	PZ047712	PZ047713	PZ047714	PZ047715	PZ047716	PZ047717	PZ047718	PZ047719	19	Female	Out-patient
	EPI_ISL_19790716	A/Tamaulipas/IBT_IMSS_01039403CIBIN/2022	Tamaulipas	A/H3N2		3C.2a1b.2a.2a.3	01039403CIBIN	2022-11-22	2025-03-21	2025-03-21	8	Complete	PZ047704	PZ047705	PZ047706	PZ047707	PZ047708	PZ047709	PZ047710	PZ047711	42	Female	Out-patient
	EPI_ISL_19790714	A/Tamaulipas/IBT_IMSS_01039402CIBIN/2022	Tamaulipas	A/H3N2			01039402CIBIN	2022-11-22	2025-03-21	2025-03-21	3	Partial						PZ045664	PZ045665	PZ045666	51	Female	Out-patient
	EPI_ISL_19790713	A/Nuevo Leon/IBT_IMSS_01039397CIBIN/2022	Nuevo Leon	A/H3N2			01039397CIBIN	2022-11-24	2025-03-21	2025-03-21	2	Partial							PZ045662	PZ045663	25	Female	Out-patient
	EPI_ISL_19790711	A/Nuevo Leon/IBT_IMSS_01039356CIBIN/2022	Nuevo Leon	A/H3N2		3C.2a1b.2a.2a.3	01039356CIBIN	2022-11-23	2025-03-21	2025-03-21	7	Partial	PZ040658		PZ040659	PZ040660	PZ040661	PZ040662	PZ040663	PZ040664	31	Male	Out-patient
	EPI_ISL_19790709	A/Nuevo Leon/IBT_IMSS_01039260CIBIN/2022	Nuevo Leon	A/H3N2		3C.2a1b.2a.2b	01039260CIBIN	2022-11-22	2025-03-21	2025-03-21	3	Partial				PZ040655			PZ040656	PZ040657	12	Male	In-patient
	EPI_ISL_19790707	A/Tamaulipas/IBT_IMSS_01039155CIBIN/2022	Tamaulipas	A/H3N2		3C.2a1b.2a.2a.3	01039155CIBIN	2022-11-17	2025-03-21	2025-03-21	7	Partial	PZ045655		PZ045656	PZ045657	PZ045658	PZ045659	PZ045660	PZ045661	49	Female	Out-patient
	EPI_ISL_19790706	A/Tamaulipas/IBT_IMSS_01039154CIBIN/2022	Tamaulipas	A/H3N2		3C.2a1b.2a.2b	01039154CIBIN	2022-11-17	2025-03-21	2025-03-21	8	Complete	PZ047696	PZ047697	PZ047698	PZ047699	PZ047700	PZ047701	PZ047702	PZ047703	22	Female	Out-patient
	EPI_ISL_19790705	A/Tamaulipas/IBT_IMSS_01039151CIBIN/2022	Tamaulipas	A/H3N2		3C.2a1b.2a.2b	01039151CIBIN	2022-11-18	2025-03-21	2025-03-21	8	Complete	PZ047688	PZ047689	PZ047690	PZ047691	PZ047692	PZ047693	PZ047694	PZ047695	34	Female	Out-patient
	EPI_ISL_19790703	A/Nuevo Leon/IBT_IMSS_01039103CIBIN/2022	Nuevo Leon	A/H3N2		3C.2a1b.2a.2a.3	01039103CIBIN	2022-11-18	2025-03-21	2025-03-21	7	Partial	PZ045648		PZ045649	PZ045650	PZ045651	PZ045652	PZ045653	PZ045654	28	Female	Out-patient
	EPI_ISL_19790702	A/Tamaulipas/IBT_IMSS_01039083CIBIN/2022	Tamaulipas	A/H3N2		3C.2a1b.2a.2a.3	01039083CIBIN	2022-11-16	2025-03-21	2025-03-21	8	Complete	PZ042712	PZ042713	PZ042714	PZ042715	PZ042716	PZ042717	PZ042718	PZ042719	21	Male	Out-patient
	EPI_ISL_19790701	A/Tamaulipas/IBT_IMSS_01039078CIBIN/2022	Tamaulipas	A/H3N2		3C.2a1b.2a.2b	01039078CIBIN	2022-11-16	2025-03-21	2025-03-21	8	Complete	PZ042704	PZ042705	PZ042706	PZ042707	PZ042708	PZ042709	PZ042710	PZ042711	89	Male	In-patient
	EPI_ISL_19790700	A/Jalisco/IBT_IMSS_01039035CIBO/2022	Jalisco	A/H3N2		3C.2a1b.2a.2a.1	01039035CIBO	2022-12-06	2025-03-21	2025-03-21	5	Partial				PZ045643	PZ045644	PZ045645	PZ045646	PZ045647	72	Male	Out-patient
	EPI_ISL_19790698	A/Nuevo Leon/IBT_IMSS_01039014CIBIN/2022	Nuevo Leon	A/H3N2		3C.2a1b.2a.2a.1	01039014CIBIN	2022-11-17	2025-03-21	2025-03-21	8	Complete	PZ042112	PZ042113	PZ042114	PZ042115	PZ042116	PZ042117	PZ042118	PZ042119	24	Female	In-patient
	EPI_ISL_19790696	A/Tamaulipas/IBT_IMSS_01038992CIBIN/2022	Tamaulipas	A/H3N2		3C.2a1b.2a.2b	01038992CIBIN	2022-11-14	2025-03-21	2025-03-21	8	Complete	PZ042696	PZ042697	PZ042698	PZ042699	PZ042700	PZ042701	PZ042702	PZ042703	14	Male	Out-patient
	EPI_ISL_19790695	A/Nuevo Leon/IBT_IMSS_01038820CIBIN/2022	Nuevo Leon	A/H3N2			01038820CIBIN	2022-11-15	2025-03-21	2025-03-21	4	Partial					PZ045639	PZ045640	PZ045641	PZ045642	39	Female	Out-patient
	EPI_ISL_19790693	A/Tamaulipas/IBT_IMSS_01038801CIBIN/2022	Tamaulipas	A/H3N2		3C.2a1b.2a.2b	01038801CIBIN	2022-11-11	2025-03-21	2025-03-21	8	Complete	PZ042688	PZ042689	PZ042690	PZ042691	PZ042692	PZ042693	PZ042694	PZ042695	1	Male	In-patient
	EPI_ISL_19790691	A/Tamaulipas/IBT_IMSS_01038800CIBIN/2022	Tamaulipas	A/H3N2		3C.2a1b.2a.2b	01038800CIBIN	2022-11-11	2025-03-21	2025-03-21	8	Complete	PZ042680	PZ042681	PZ042682	PZ042683	PZ042684	PZ042685	PZ042686	PZ042687	6	Female	In-patient
	EPI_ISL_19790689	A/Tamaulipas/IBT_IMSS_01038795CIBIN/2022	Tamaulipas	A/H3N2		3C.2a1b.2a.2b	01038795CIBIN	2022-11-12	2025-03-21	2025-03-21	5	Partial				PZ040650	PZ040651	PZ040652	PZ040653	PZ040654	52	Female	In-patient
	EPI_ISL_19790687	A/Nuevo Leon/IBT_IMSS_01038719CIBIN/2022	Nuevo Leon	A/H3N2		3C.2a1b.2a.2a.3	01038719CIBIN	2022-11-14	2025-03-21	2025-03-21	7	Partial	PZ045632		PZ045633	PZ045634	PZ045635	PZ045636	PZ045637	PZ045638	60	Female	In-patient
	EPI_ISL_19790686	A/Colima/IBT_IMSS_01038504CIBO/2022	Colima	A/H3N2			01038504CIBO	2022-11-28	2025-03-21	2025-03-21	2	Partial							PZ040648	PZ040649	45	Male	Out-patient
	EPI_ISL_19790684	A/Jalisco/IBT_IMSS_01038376CIBO/2022	Jalisco	A/H3N2			01038376CIBO	2022-11-24	2025-03-21	2025-03-21	2	Partial							PZ040646	PZ040647	10	Male	Out-patient
	EPI_ISL_19790683	A/Nuevo Leon/IBT_IMSS_01038117CIBIN/2022	Nuevo Leon	A/H3N2		3C.2a1b.2a.2a.1	01038117CIBIN	2022-11-04	2025-03-21	2025-03-21	7	Partial	PZ045625		PZ045626	PZ045627	PZ045628	PZ045629	PZ045630	PZ045631	30	Female	In-patient
	EPI_ISL_19790680	A/Jalisco/IBT_IMSS_01038035CIBO/2022	Jalisco	A/H3N2		3C.2a1b.2a.2a.1	01038035CIBO	2022-11-23	2025-03-21	2025-03-21	8	Complete	PZ041824	PZ041825	PZ041826	PZ041827	PZ041828	PZ041829	PZ041830	PZ041831	31	Male	Out-patient
	EPI_ISL_19790678	A/Nuevo Leon/IBT_IMSS_01038032CIBIN/2022	Nuevo Leon	A/H3N2		3C.2a1b.2a.2a.1	01038032CIBIN	2022-11-03	2025-03-21	2025-03-21	8	Complete	PZ047304	PZ047305	PZ047306	PZ047307	PZ047308	PZ047309	PZ047310	PZ047311	2	Male	Out-patient
	EPI_ISL_19790676	A/Tamaulipas/IBT_IMSS_01037980CIBIN/2022	Tamaulipas	A/H3N2		3C.2a1b.2a.2a.3	01037980CIBIN	2022-11-01	2025-03-21	2025-03-21	5	Partial				PZ040641	PZ040642	PZ040643	PZ040644	PZ040645	54	Female	In-patient
	EPI_ISL_19790675	A/Tamaulipas/IBT_IMSS_01037841CIBIN/2022	Tamaulipas	A/H3N2		3C.2a1b.2a.2b	01037841CIBIN	2022-10-29	2025-03-21	2025-03-21	7	Partial	PZ045618		PZ045619	PZ045620	PZ045621	PZ045622	PZ045623	PZ045624	2	Male	In-patient
	EPI_ISL_19790673	A/Nuevo Leon/IBT_IMSS_01037742CIBIN/2022	Nuevo Leon	A/H3N2		3C.2a1b.2a.2a.3	01037742CIBIN	2022-10-31	2025-03-21	2025-03-21	7	Partial	PZ040634		PZ040635	PZ040636	PZ040637	PZ040638	PZ040639	PZ040640	41	Male	Out-patient
	EPI_ISL_19790672	A/Nuevo Leon/IBT_IMSS_01037741CIBIN/2022	Nuevo Leon	A/H3N2		3C.2a1b.2a.2a.3	01037741CIBIN	2022-10-28	2025-03-21	2025-03-21	6	Partial	PZ040628			PZ040629	PZ040630	PZ040631	PZ040632	PZ040633	53	Female	Out-patient
	EPI_ISL_19790669	A/Tamaulipas/IBT_IMSS_01037694CIBIN/2022	Tamaulipas	A/H3N2		3C.2a1b.2a.2b	01037694CIBIN	2022-10-27	2025-03-21	2025-03-21	7	Partial	PZ045611		PZ045612	PZ045613	PZ045614	PZ045615	PZ045616	PZ045617	34	Female	Out-patient
	EPI_ISL_19790666	A/Tamaulipas/IBT_IMSS_01037693CIBIN/2022	Tamaulipas	A/H3N2		3C.2a1b.2a.2b	01037693CIBIN	2022-10-28	2025-03-21	2025-03-21	8	Complete	PZ047680	PZ047681	PZ047682	PZ047683	PZ047684	PZ047685	PZ047686	PZ047687	60	Male	In-patient
	EPI_ISL_19790664	A/Tamaulipas/IBT_IMSS_01037599CIBIN/2022	Tamaulipas	A/H3N2		3C.2a1b.2a.2b	01037599CIBIN	2022-10-26	2025-03-21	2025-03-21	8	Complete	PZ047672	PZ047673	PZ047674	PZ047675	PZ047676	PZ047677	PZ047678	PZ047679	7	Female	Out-patient
	EPI_ISL_19790662	A/Nuevo Leon/IBT_IMSS_01037577CIBIN/2022	Nuevo Leon	A/H3N2		3C.2a1b.2a.2b	01037577CIBIN	2022-10-27	2025-03-21	2025-03-21	8	Complete	PZ042104	PZ042105	PZ042106	PZ042107	PZ042108	PZ042109	PZ042110	PZ042111	21	Female	Out-patient
	EPI_ISL_19790661	A/Tamaulipas/IBT_IMSS_01037512CIBIN/2022	Tamaulipas	A/H3N2		3C.2a1b.2a.2b	01037512CIBIN	2022-10-25	2025-03-21	2025-03-21	6	Partial			PZ040622	PZ040623	PZ040624	PZ040625	PZ040626	PZ040627	4	Male	In-patient
	EPI_ISL_19790658	A/Jalisco/IBT_IMSS_01037501CIBO/2022	Jalisco	A/H3N2		3C.2a1b.2a.2b	01037501CIBO	2022-11-11	2025-03-21	2025-03-21	8	Complete	PZ047000	PZ047001	PZ047002	PZ047003	PZ047004	PZ047005	PZ047006	PZ047007	20	Female	Out-patient
	EPI_ISL_19790656	A/Tamaulipas/IBT_IMSS_01037496CIBIN/2022	Tamaulipas	A/H3N2		3C.2a1b.2a.2a.3	01037496CIBIN	2022-10-25	2025-03-21	2025-03-21	8	Complete	PZ042672	PZ042673	PZ042674	PZ042675	PZ042676	PZ042677	PZ042678	PZ042679	23	Female	Out-patient
	EPI_ISL_19790654	A/Nuevo Leon/IBT_IMSS_01037494CIBIN/2022	Nuevo Leon	A/H3N2		3C.2a1b.2a.2a.3	01037494CIBIN	2022-10-26	2025-03-21	2025-03-21	6	Partial			PZ045605	PZ045606	PZ045607	PZ045608	PZ045609	PZ045610	20	Male	Out-patient
	EPI_ISL_19790652	A/Nuevo Leon/IBT_IMSS_01037406CIBIN/2022	Nuevo Leon	A/H3N2		3C.2a1b.2a.2a.3	01037406CIBIN	2022-10-24	2025-03-21	2025-03-21	8	Complete	PZ042096	PZ042097	PZ042098	PZ042099	PZ042100	PZ042101	PZ042102	PZ042103	1	Male	In-patient
	EPI_ISL_19790650	A/Nuevo Leon/IBT_IMSS_01037335CIBIN/2022	Nuevo Leon	A/H3N2		3C.2a1b.2a.2a.3	01037335CIBIN	2022-10-21	2025-03-21	2025-03-21	8	Complete	PZ045597	PZ045598	PZ045599	PZ045600	PZ045601	PZ045602	PZ045603	PZ045604	46	Male	In-patient
	EPI_ISL_19790648	A/Nuevo Leon/IBT_IMSS_01037327CIBIN/2022	Nuevo Leon	A/H3N2		3C.2a1b.2a.2b	01037327CIBIN	2022-10-21	2025-03-21	2025-03-21	7	Partial	PZ040615		PZ040616	PZ040617	PZ040618	PZ040619	PZ040620	PZ040621	29	Female	In-patient
	EPI_ISL_19790646	A/Nuevo Leon/IBT_IMSS_01037292CIBIN/2022	Nuevo Leon	A/H3N2		3C.2a1b.2a.2a.3	01037292CIBIN	2022-10-21	2025-03-21	2025-03-21	8	Complete	PZ047296	PZ047297	PZ047298	PZ047299	PZ047300	PZ047301	PZ047302	PZ047303	40	Male	Out-patient
	EPI_ISL_19790644	A/Nuevo Leon/IBT_IMSS_01037241CIBIN/2022	Nuevo Leon	A/H3N2		3C.2a1b.2a.2a.1	01037241CIBIN	2022-10-21	2025-03-21	2025-03-21	8	Complete	PZ047288	PZ047289	PZ047290	PZ047291	PZ047292	PZ047293	PZ047294	PZ047295		Male	In-patient
	EPI_ISL_19790642	A/Nuevo Leon/IBT_IMSS_01037239CIBIN/2022	Nuevo Leon	A/H3N2		3C.2a1b.2a.2b	01037239CIBIN	2022-10-21	2025-03-21	2025-03-21	5	Partial				PZ045592	PZ045593	PZ045594	PZ045595	PZ045596	11	Male	In-patient
	EPI_ISL_19790640	A/Tamaulipas/IBT_IMSS_01037157CIBIN/2022	Tamaulipas	A/H3N2		3C.2a1b.2a.2a.3	01037157CIBIN	2022-10-19	2025-03-21	2025-03-21	8	Complete	PZ042664	PZ042665	PZ042666	PZ042667	PZ042668	PZ042669	PZ042670	PZ042671	22	Female	Out-patient
	EPI_ISL_19790638	A/Nuevo Leon/IBT_IMSS_01037111CIBIN/2022	Nuevo Leon	A/H3N2		3C.2a1b.2a.2a.1	01037111CIBIN	2022-10-19	2025-03-21	2025-03-21	8	Complete	PZ047280	PZ047281	PZ047282	PZ047283	PZ047284	PZ047285	PZ047286	PZ047287	50	Male	Out-patient
	EPI_ISL_19790636	A/Nuevo Leon/IBT_IMSS_01037064CIBIN/2022	Nuevo Leon	A/H3N2		3C.2a1b.2a.2a.1	01037064CIBIN	2022-10-19	2025-03-21	2025-03-21	8	Complete	PZ042088	PZ042089	PZ042090	PZ042091	PZ042092	PZ042093	PZ042094	PZ042095	25	Male	Out-patient
	EPI_ISL_19790633	A/Tamaulipas/IBT_IMSS_01037059CIBIN/2022	Tamaulipas	A/H3N2		3C.2a1b.2a.2b	01037059CIBIN	2022-10-17	2025-03-21	2025-03-21	8	Complete	PZ042656	PZ042657	PZ042658	PZ042659	PZ042660	PZ042661	PZ042662	PZ042663	7	Female	In-patient
	EPI_ISL_19790631	A/Nuevo Leon/IBT_IMSS_01037027CIBIN/2022	Nuevo Leon	A/H3N2		3C.2a1b.2a.2a.3	01037027CIBIN	2022-10-15	2025-03-21	2025-03-21	8	Complete	PZ042080	PZ042081	PZ042082	PZ042083	PZ042084	PZ042085	PZ042086	PZ042087	28	Female	In-patient
	EPI_ISL_19790629	A/Nuevo Leon/IBT_IMSS_01037012CIBIN/2022	Nuevo Leon	A/H3N2		3C.2a1b.2a.2a.1	01037012CIBIN	2022-10-18	2025-03-21	2025-03-21	8	Complete	PZ042072	PZ042073	PZ042074	PZ042075	PZ042076	PZ042077	PZ042078	PZ042079	3	Male	Out-patient
	EPI_ISL_19790627	A/Jalisco/IBT_IMSS_01037007CIBO/2022	Jalisco	A/H3N2		3C.2a1b.2a.2b	01037007CIBO	2022-11-08	2025-03-21	2025-03-21	7	Partial	PZ040608		PZ040609	PZ040610	PZ040611	PZ040612	PZ040613	PZ040614	3	Male	In-patient
	EPI_ISL_19790625	A/Jalisco/IBT_IMSS_01037006CIBO/2022	Jalisco	A/H3N2		3C.2a1b.2a.2a.1	01037006CIBO	2022-11-08	2025-03-21	2025-03-21	8	Complete	PZ041816	PZ041817	PZ041818	PZ041819	PZ041820	PZ041821	PZ041822	PZ041823	18	Female	Out-patient
	EPI_ISL_19790623	A/Nuevo Leon/IBT_IMSS_01036994CIBIN/2022	Nuevo Leon	A/H3N2		3C.2a1b.2a.2b	01036994CIBIN	2022-10-18	2025-03-21	2025-03-21	8	Complete	PZ047272	PZ047273	PZ047274	PZ047275	PZ047276	PZ047277	PZ047278	PZ047279	12	Male	Out-patient
	EPI_ISL_19790621	A/Colima/IBT_IMSS_01036986CIBO/2022	Colima	A/H3N2		3C.2a1b.2a.2a.3	01036986CIBO	2022-11-07	2025-03-21	2025-03-21	8	Complete	PZ046864	PZ046865	PZ046866	PZ046867	PZ046868	PZ046869	PZ046870	PZ046871	51	Female	Out-patient
	EPI_ISL_19790619	A/Colima/IBT_IMSS_01036984CIBO/2022	Colima	A/H3N2		3C.2a1b.2a.2a.3	01036984CIBO	2022-11-07	2025-03-21	2025-03-21	8	Complete	PZ045584	PZ045585	PZ045586	PZ045587	PZ045588	PZ045589	PZ045590	PZ045591	21	Female	Out-patient
	EPI_ISL_19790618	A/Colima/IBT_IMSS_01036979CIBO/2022	Colima	A/H3N2		3C.2a1b.2a.2a.3	01036979CIBO	2022-11-07	2025-03-21	2025-03-21	8	Complete	PZ041728	PZ041729	PZ041730	PZ041731	PZ041732	PZ041733	PZ041734	PZ041735	36	Female	Out-patient
	EPI_ISL_19790615	A/Nuevo Leon/IBT_IMSS_01036922CIBIN/2022	Nuevo Leon	A/H3N2		3C.2a1b.2a.2b	01036922CIBIN	2022-10-17	2025-03-21	2025-03-21	7	Partial	PZ040601		PZ040602	PZ040603	PZ040604	PZ040605	PZ040606	PZ040607	4	Female	Out-patient
	EPI_ISL_19790612	A/Jalisco/IBT_IMSS_01036918CIBO/2022	Jalisco	A/H3N2		3C.2a1b.2a.2a.1	01036918CIBO	2022-11-08	2025-03-21	2025-03-21	8	Complete	PZ046992	PZ046993	PZ046994	PZ046995	PZ046996	PZ046997	PZ046998	PZ046999	55	Female	In-patient
	EPI_ISL_19790610	A/Nuevo Leon/IBT_IMSS_01036900CIBIN/2022	Nuevo Leon	A/H3N2		3C.2a1b.2a.2b	01036900CIBIN	2022-10-15	2025-03-21	2025-03-21	8	Complete	PZ047264	PZ047265	PZ047266	PZ047267	PZ047268	PZ047269	PZ047270	PZ047271	8	Male	Out-patient
	EPI_ISL_19790609	A/Jalisco/IBT_IMSS_01036882CIBO/2022	Jalisco	A/H3N2		3C.2a1b.2a.2a.1	01036882CIBO	2022-11-07	2025-03-21	2025-03-21	5	Partial				PZ040596	PZ040597	PZ040598	PZ040599	PZ040600	60	Male	In-patient
	EPI_ISL_19790608	A/Jalisco/IBT_IMSS_01036876CIBO/2022	Jalisco	A/H3N2		3C.2a1b.2a.2a.3	01036876CIBO	2022-11-03	2025-03-21	2025-03-21	8	Complete	PZ045576	PZ045577	PZ045578	PZ045579	PZ045580	PZ045581	PZ045582	PZ045583	25	Female	Out-patient
	EPI_ISL_19790607	A/Jalisco/IBT_IMSS_01036874CIBO/2022	Jalisco	A/H3N2		3C.2a1b.2a.2a.1	01036874CIBO	2022-11-07	2025-03-21	2025-03-21	5	Partial				PZ040591	PZ040592	PZ040593	PZ040594	PZ040595	21	Female	Out-patient
	EPI_ISL_19790606	A/Jalisco/IBT_IMSS_01036870CIBO/2022	Jalisco	A/H3N2		3C.2a1b.2a.2a.1	01036870CIBO	2022-11-07	2025-03-21	2025-03-21	8	Complete	PZ041808	PZ041809	PZ041810	PZ041811	PZ041812	PZ041813	PZ041814	PZ041815	30	Female	In-patient
	EPI_ISL_19790605	A/Nuevo Leon/IBT_IMSS_01036830CIBIN/2022	Nuevo Leon	A/H3N2		3C.2a1b.2a.2b	01036830CIBIN	2022-10-14	2025-03-21	2025-03-21	8	Complete	PZ042064	PZ042065	PZ042066	PZ042067	PZ042068	PZ042069	PZ042070	PZ042071	6	Female	Out-patient
	EPI_ISL_19790604	A/Colima/IBT_IMSS_01036783CIBO/2022	Colima	A/H3N2		3C.2a1b.2a.2a.3	01036783CIBO	2022-11-04	2025-03-21	2025-03-21	7	Partial	PZ045569		PZ045570	PZ045571	PZ045572	PZ045573	PZ045574	PZ045575	50	Male	Out-patient
	EPI_ISL_19790603	A/Colima/IBT_IMSS_01036780CIBO/2022	Colima	A/H3N2		3C.2a1b.2a.2a.3	01036780CIBO	2022-11-04	2025-03-21	2025-03-21	7	Partial	PZ040584		PZ040585	PZ040586	PZ040587	PZ040588	PZ040589	PZ040590	55	Female	Out-patient
	EPI_ISL_19790602	A/Jalisco/IBT_IMSS_01036758CIBO/2022	Jalisco	A/H3N2		3C.2a1b.2a.2b	01036758CIBO	2022-11-06	2025-03-21	2025-03-21	7	Partial	PZ045562		PZ045563	PZ045564	PZ045565	PZ045566	PZ045567	PZ045568	4	Female	Out-patient
	EPI_ISL_19790601	A/Jalisco/IBT_IMSS_01036748CIBO/2022	Jalisco	A/H3N2		3C.2a1b.2a.2a.1	01036748CIBO	2022-11-04	2025-03-21	2025-03-21	7	Partial	PZ045555		PZ045556	PZ045557	PZ045558	PZ045559	PZ045560	PZ045561	14	Female	Out-patient
	EPI_ISL_19790600	A/Jalisco/IBT_IMSS_01036747CIBO/2022	Jalisco	A/H3N2			01036747CIBO	2022-11-06	2025-03-21	2025-03-21	2	Partial							PZ045553	PZ045554	22	Male	In-patient
	EPI_ISL_19790599	A/Nuevo Leon/IBT_IMSS_01036679CIBIN/2022	Nuevo Leon	A/H3N2		3C.2a1b.2a.2a.1	01036679CIBIN	2022-10-12	2025-03-21	2025-03-21	8	Complete	PZ042056	PZ042057	PZ042058	PZ042059	PZ042060	PZ042061	PZ042062	PZ042063	12	Female	Out-patient
	EPI_ISL_19790598	A/Nuevo Leon/IBT_IMSS_01036661CIBIN/2022	Nuevo Leon	A/H3N2		3C.2a1b.2a.2a.3	01036661CIBIN	2022-10-12	2025-03-21	2025-03-21	7	Partial	PZ040577		PZ040578	PZ040579	PZ040580	PZ040581	PZ040582	PZ040583	33	Male	Out-patient
	EPI_ISL_19790597	A/Jalisco/IBT_IMSS_01036622CIBO/2022	Jalisco	A/H3N2		3C.2a1b.2a.2b	01036622CIBO	2022-11-03	2025-03-21	2025-03-21	8	Complete	PZ046984	PZ046985	PZ046986	PZ046987	PZ046988	PZ046989	PZ046990	PZ046991	12	Female	In-patient
	EPI_ISL_19790596	A/Jalisco/IBT_IMSS_01036615CIBO/2022	Jalisco	A/H3N2		3C.2a1b.2a.2a.1	01036615CIBO	2022-11-03	2025-03-21	2025-03-21	7	Partial	PZ045546		PZ045547	PZ045548	PZ045549	PZ045550	PZ045551	PZ045552	6	Male	Out-patient
	EPI_ISL_19790595	A/Tamaulipas/IBT_IMSS_01036187CIBIN/2022	Tamaulipas	A/H3N2		3C.2a1b.2a.2a.3	01036187CIBIN	2022-10-03	2025-03-21	2025-03-21	8	Complete	PZ047664	PZ047665	PZ047666	PZ047667	PZ047668	PZ047669	PZ047670	PZ047671	44	Female	Out-patient
	EPI_ISL_19790594	A/Colima/IBT_IMSS_01036025CIBO/2022	Colima	A/H3N2		3C.2a1b.2a.2b	01036025CIBO	2022-10-24	2025-03-21	2025-03-21	7	Partial	PZ040570		PZ040571	PZ040572	PZ040573	PZ040574	PZ040575	PZ040576	20	Female	Out-patient
	EPI_ISL_19790593	A/Colima/IBT_IMSS_01036024CIBO/2022	Colima	A/H3N2		3C.2a1b.2a.2a.3	01036024CIBO	2022-10-24	2025-03-21	2025-03-21	7	Partial	PZ045539		PZ045540	PZ045541	PZ045542	PZ045543	PZ045544	PZ045545	33	Male	Out-patient
	EPI_ISL_19790592	A/Tamaulipas/IBT_IMSS_01035909CIBIN/2022	Tamaulipas	A/H3N2		3C.2a1b.2a.2a.3	01035909CIBIN	2022-09-27	2025-03-21	2025-03-21	7	Partial	PZ045532		PZ045533	PZ045534	PZ045535	PZ045536	PZ045537	PZ045538	30	Female	Out-patient
	EPI_ISL_19790591	A/Jalisco/IBT_IMSS_01035907CIBO/2022	Jalisco	A/H3N2		3C.2a1b.2a.2b	01035907CIBO	2022-10-22	2025-03-21	2025-03-21	5	Partial				PZ045527	PZ045528	PZ045529	PZ045530	PZ045531	1	Male	In-patient
	EPI_ISL_19790590	A/Jalisco/IBT_IMSS_01035795CIBO/2022	Jalisco	A/H3N2		3C.2a1b.2a.2a.3	01035795CIBO	2022-10-19	2025-03-21	2025-03-21	7	Partial	PZ045520		PZ045521	PZ045522	PZ045523	PZ045524	PZ045525	PZ045526	28	Male	Out-patient
	EPI_ISL_19790589	A/Tamaulipas/IBT_IMSS_01035592CIBIN/2022	Tamaulipas	A/H3N2		3C.2a1b.2a.2a.3	01035592CIBIN	2022-09-22	2025-03-21	2025-03-21	8	Complete	PZ042648	PZ042649	PZ042650	PZ042651	PZ042652	PZ042653	PZ042654	PZ042655	22	Female	Out-patient
	EPI_ISL_19790588	A/Jalisco/IBT_IMSS_01035576CIBO/2022	Jalisco	A/H3N2		3C.2a1b.2a.2a.1	01035576CIBO	2022-10-17	2025-03-21	2025-03-21	8	Complete	PZ046976	PZ046977	PZ046978	PZ046979	PZ046980	PZ046981	PZ046982	PZ046983	26	Male	Out-patient
	EPI_ISL_19790587	A/Jalisco/IBT_IMSS_01035570CIBO/2022	Jalisco	A/H3N2		3C.2a1b.2a.2a.1	01035570CIBO	2022-10-14	2025-03-21	2025-03-21	8	Complete	PZ041800	PZ041801	PZ041802	PZ041803	PZ041804	PZ041805	PZ041806	PZ041807	21	Female	Out-patient
	EPI_ISL_19790586	A/Colima/IBT_IMSS_01035529CIBO/2022	Colima	A/H3N2		3C.2a1b.2a.2b	01035529CIBO	2022-10-11	2025-03-21	2025-03-21	5	Partial				PZ045515	PZ045516	PZ045517	PZ045518	PZ045519	6	Male	In-patient
	EPI_ISL_19790585	A/Colima/IBT_IMSS_01035481CIBO/2022	Colima	A/H3N2		3C.2a1b.2a.2a.3	01035481CIBO	2022-10-15	2025-03-21	2025-03-21	7	Partial	PZ040563		PZ040564	PZ040565	PZ040566	PZ040567	PZ040568	PZ040569	23	Female	Out-patient
	EPI_ISL_19790584	A/Colima/IBT_IMSS_01035480CIBO/2022	Colima	A/H3N2		3C.2a1b.2a.2b	01035480CIBO	2022-10-15	2025-03-21	2025-03-21	8	Complete	PZ046856	PZ046857	PZ046858	PZ046859	PZ046860	PZ046861	PZ046862	PZ046863	11	Male	Out-patient
	EPI_ISL_19790583	A/Colima/IBT_IMSS_01035475CIBO/2022	Colima	A/H3N2		3C.2a1b.2a.2a.3	01035475CIBO	2022-10-14	2025-03-21	2025-03-21	5	Partial				PZ045510	PZ045511	PZ045512	PZ045513	PZ045514	12	Male	Out-patient
	EPI_ISL_19790582	A/Colima/IBT_IMSS_01035469CIBO/2022	Colima	A/H3N2			01035469CIBO	2022-10-13	2025-03-21	2025-03-21	4	Partial					PZ040559	PZ040560	PZ040561	PZ040562	24	Female	Out-patient
	EPI_ISL_19790581	A/Colima/IBT_IMSS_01035467CIBO/2022	Colima	A/H3N2		3C.2a1b.2a.2b	01035467CIBO	2022-10-13	2025-03-21	2025-03-21	8	Complete	PZ046848	PZ046849	PZ046850	PZ046851	PZ046852	PZ046853	PZ046854	PZ046855	23	Male	Out-patient
	EPI_ISL_19790580	A/Colima/IBT_IMSS_01035346CIBO/2022	Colima	A/H3N2		3C.2a1b.2a.2a.3	01035346CIBO	2022-10-12	2025-03-21	2025-03-21	8	Complete	PZ040551	PZ040552	PZ040553	PZ040554	PZ040555	PZ040556	PZ040557	PZ040558	32	Female	Out-patient
	EPI_ISL_19790578	A/Colima/IBT_IMSS_01035345CIBO/2022	Colima	A/H3N2		3C.2a1b.2a.2a.3	01035345CIBO	2022-10-12	2025-03-21	2025-03-21	7	Partial	PZ040544		PZ040545	PZ040546	PZ040547	PZ040548	PZ040549	PZ040550	4	Female	Out-patient
	EPI_ISL_19790577	A/Jalisco/IBT_IMSS_01035344CIBO/2022	Jalisco	A/H3N2		3C.2a1b.2a.2a.3	01035344CIBO	2022-10-11	2025-03-21	2025-03-21	6	Partial			PZ045504	PZ045505	PZ045506	PZ045507	PZ045508	PZ045509	15	Male	In-patient
	EPI_ISL_19790576	A/Colima/IBT_IMSS_01035150CIBO/2022	Colima	A/H3N2		3C.2a1b.2a.2a.3	01035150CIBO	2022-10-10	2025-03-21	2025-03-21	7	Partial	PZ040537		PZ040538	PZ040539	PZ040540	PZ040541	PZ040542	PZ040543	40	Female	Out-patient
	EPI_ISL_19790575	A/Colima/IBT_IMSS_01035139CIBO/2022	Colima	A/H3N2		3C.2a1b.2a.2a.3	01035139CIBO	2022-10-10	2025-03-21	2025-03-21	8	Complete	PZ045496	PZ045497	PZ045498	PZ045499	PZ045500	PZ045501	PZ045502	PZ045503	29	Male	Out-patient
	EPI_ISL_19790574	A/Jalisco/IBT_IMSS_01034603CIBO/2022	Jalisco	A/H3N2		3C.2a1b.2a.2a.1	01034603CIBO	2022-09-30	2025-03-21	2025-03-21	8	Complete	PZ041792	PZ041793	PZ041794	PZ041795	PZ041796	PZ041797	PZ041798	PZ041799	31	Female	Out-patient
	EPI_ISL_19790573	A/Colima/IBT_IMSS_01034564CIBO/2022	Colima	A/H3N2		3C.2a1b.2a.2a.3	01034564CIBO	2022-10-02	2025-03-21	2025-03-21	8	Complete	PZ045488	PZ045489	PZ045490	PZ045491	PZ045492	PZ045493	PZ045494	PZ045495	32	Male	Out-patient
	EPI_ISL_19790572	A/Colima/IBT_IMSS_01034519CIBO/2022	Colima	A/H3N2		3C.2a1b.2a.2a.3	01034519CIBO	2022-10-01	2025-03-21	2025-03-21	7	Partial	PZ045481		PZ045482	PZ045483	PZ045484	PZ045485	PZ045486	PZ045487	26	Male	Out-patient
	EPI_ISL_19790571	A/Colima/IBT_IMSS_01034513CIBO/2022	Colima	A/H3N2		3C.2a1b.2a.2a.3	01034513CIBO	2022-10-01	2025-03-21	2025-03-21	7	Partial	PZ045474		PZ045475	PZ045476	PZ045477	PZ045478	PZ045479	PZ045480	54	Female	Out-patient
	EPI_ISL_19790570	A/Colima/IBT_IMSS_01034507CIBO/2022	Colima	A/H3N2		3C.2a1b.2a.2a.3	01034507CIBO	2022-09-30	2025-03-21	2025-03-21	5	Partial				PZ040532	PZ040533	PZ040534	PZ040535	PZ040536	76	Male	Out-patient
	EPI_ISL_19790569	A/Colima/IBT_IMSS_01034506CIBO/2022	Colima	A/H3N2		3C.2a1b.2a.2a.3	01034506CIBO	2022-09-30	2025-03-21	2025-03-21	8	Complete	PZ046840	PZ046841	PZ046842	PZ046843	PZ046844	PZ046845	PZ046846	PZ046847	34	Male	Out-patient
	EPI_ISL_19790568	A/Colima/IBT_IMSS_01034500CIBO/2022	Colima	A/H3N2		3C.2a1b.2a.2a.3	01034500CIBO	2022-09-30	2025-03-21	2025-03-21	5	Partial				PZ045469	PZ045470	PZ045471	PZ045472	PZ045473	23	Female	Out-patient
	EPI_ISL_19790567	A/Nuevo Leon/IBT_IMSS_01034205CIBIN/2022	Nuevo Leon	A/H3N2		3C.2a1b.2a.2a.3	01034205CIBIN	2022-08-27	2025-03-21	2025-03-21	8	Complete	PZ047256	PZ047257	PZ047258	PZ047259	PZ047260	PZ047261	PZ047262	PZ047263	13	Female	Out-patient
	EPI_ISL_19790566	A/Colima/IBT_IMSS_01033911CIBO/2022	Colima	A/H3N2		3C.2a1b.2a.2a.3	01033911CIBO	2022-09-21	2025-03-21	2025-03-21	7	Partial	PZ040525		PZ040526	PZ040527	PZ040528	PZ040529	PZ040530	PZ040531	23	Female	Out-patient
	EPI_ISL_19790565	A/Colima/IBT_IMSS_01033567CIBO/2022	Colima	A/H3N2		3C.2a1b.2a.2a.3	01033567CIBO	2022-09-16	2025-03-21	2025-03-21	7	Partial	PZ040518		PZ040519	PZ040520	PZ040521	PZ040522	PZ040523	PZ040524	36	Female	Out-patient
	EPI_ISL_19790564	A/Colima/IBT_IMSS_01033311CIBO/2022	Colima	A/H3N2		3C.2a1b.2a.2a.3	01033311CIBO	2022-09-07	2025-03-21	2025-03-21	8	Complete	PZ046832	PZ046833	PZ046834	PZ046835	PZ046836	PZ046837	PZ046838	PZ046839	28	Female	Out-patient
	EPI_ISL_19790563	A/Colima/IBT_IMSS_01032265CIBO/2022	Colima	A/H3N2		3C.2a1b.2a.2a.3	01032265CIBO	2022-08-24	2025-03-21	2025-03-21	6	Partial			PZ045463	PZ045464	PZ045465	PZ045466	PZ045467	PZ045468	24	Female	Out-patient
	EPI_ISL_19790562	A/Jalisco/IBT_IMSS_01031716CIBO/2022	Jalisco	A/H3N2		3C.2a1b.2a.2a.3	01031716CIBO	2022-08-16	2025-03-21	2025-03-21	8	Complete	PZ041784	PZ041785	PZ041786	PZ041787	PZ041788	PZ041789	PZ041790	PZ041791	20	Female	Out-patient
	EPI_ISL_19790561	A/Nuevo Leon/IBT_IMSS_01031420CIBIN/2022	Nuevo Leon	A/H3N2		3C.2a1b.2a.2a.3	01031420CIBIN	2022-07-27	2025-03-21	2025-03-21	8	Complete	PZ042048	PZ042049	PZ042050	PZ042051	PZ042052	PZ042053	PZ042054	PZ042055	49	Female	Out-patient
	EPI_ISL_19790560	A/Jalisco/IBT_IMSS_01031368CIBO/2022	Jalisco	A/H3N2		3C.2a1b.2a.2a.1	01031368CIBO	2022-08-14	2025-03-21	2025-03-21	7	Partial	PZ040511		PZ040512	PZ040513	PZ040514	PZ040515	PZ040516	PZ040517	49	Female	Out-patient
	EPI_ISL_19790558	A/Nuevo Leon/IBT_IMSS_01031087CIBIN/2022	Nuevo Leon	A/H3N2		3C.2a1b.2a.2a.3	01031087CIBIN	2022-07-25	2025-03-21	2025-03-21	7	Partial	PZ045456		PZ045457	PZ045458	PZ045459	PZ045460	PZ045461	PZ045462	33	Female	Out-patient
	EPI_ISL_19790557	A/Tamaulipas/IBT_IMSS_01029434CIBIN/2022	Tamaulipas	A/H3N2		3C.2a1b.2a.2a.3	01029434CIBIN	2022-07-12	2025-03-21	2025-03-21	5	Partial				PZ045451	PZ045452	PZ045453	PZ045454	PZ045455	26	Female	Out-patient
	EPI_ISL_19790556	A/Tamaulipas/IBT_IMSS_01029413CIBIN/2022	Tamaulipas	A/H3N2		3C.2a1b.2a.2a.3	01029413CIBIN	2022-07-11	2025-03-21	2025-03-21	8	Complete	PZ047656	PZ047657	PZ047658	PZ047659	PZ047660	PZ047661	PZ047662	PZ047663	19	Female	Out-patient
	EPI_ISL_19790555	A/Nayarit/IBT_IMSS_01029349CIBO/2022	Nayarit	A/H3N2		3C.2a1b.2a.2a.3	01029349CIBO	2022-07-22	2025-03-21	2025-03-21	7	Partial	PZ045444		PZ045445	PZ045446	PZ045447	PZ045448	PZ045449	PZ045450	29	Male	Out-patient
	EPI_ISL_19790554	A/Jalisco/IBT_IMSS_01029314CIBO/2022	Jalisco	A/H3N2		3C.2a1b.2a.2a.1a	01029314CIBO	2022-07-25	2025-03-21	2025-03-21	8	Complete	PZ046968	PZ046969	PZ046970	PZ046971	PZ046972	PZ046973	PZ046974	PZ046975	59	Female	Out-patient
	EPI_ISL_19790553	A/Nuevo Leon/IBT_IMSS_01028856CIBIN/2022	Nuevo Leon	A/H3N2		3C.2a1b.2a.2a.3	01028856CIBIN	2022-07-11	2025-03-21	2025-03-21	8	Complete	PZ040503	PZ040504	PZ040505	PZ040506	PZ040507	PZ040508	PZ040509	PZ040510		Male	Out-patient
	EPI_ISL_19790552	A/Jalisco/IBT_IMSS_01027009CIBO/2022	Jalisco	A/H3N2		3C.2a1b.2a.2a.3	01027009CIBO	2022-07-15	2025-03-21	2025-03-21	8	Complete	PZ045436	PZ045437	PZ045438	PZ045439	PZ045440	PZ045441	PZ045442	PZ045443	30	Female	Out-patient
	EPI_ISL_19790551	A/Jalisco/IBT_IMSS_01027003CIBO/2022	Jalisco	A/H3N2		3C.2a1b.2a.2a.3	01027003CIBO	2022-07-15	2025-03-21	2025-03-21	5	Partial				PZ040498	PZ040499	PZ040500	PZ040501	PZ040502	10	Male	Out-patient
	EPI_ISL_19790550	A/Jalisco/IBT_IMSS_01027002CIBO/2022	Jalisco	A/H3N2		3C.2a1b.2a.2a.3b	01027002CIBO	2022-07-15	2025-03-21	2025-03-21	8	Complete	PZ046960	PZ046961	PZ046962	PZ046963	PZ046964	PZ046965	PZ046966	PZ046967	4	Female	Out-patient
	EPI_ISL_19790549	A/Jalisco/IBT_IMSS_01026998CIBO/2022	Jalisco	A/H3N2		3C.2a1b.2a.2a.3	01026998CIBO	2022-07-13	2025-03-21	2025-03-21	8	Complete	PZ041776	PZ041777	PZ041778	PZ041779	PZ041780	PZ041781	PZ041782	PZ041783	22	Female	Out-patient
	EPI_ISL_19790548	A/Jalisco/IBT_IMSS_01026990CIBO/2022	Jalisco	A/H3N2		3C.2a1b.2a.2a.1	01026990CIBO	2022-07-13	2025-03-21	2025-03-21	8	Complete	PZ046952	PZ046953	PZ046954	PZ046955	PZ046956	PZ046957	PZ046958	PZ046959	41	Female	Out-patient
	EPI_ISL_19790545	A/Jalisco/IBT_IMSS_01025971CIBO/2022	Jalisco	A/H3N2		3C.2a1b.2a.2a.1	01025971CIBO	2022-07-11	2025-03-21	2025-03-21	7	Partial	PZ045429		PZ045430	PZ045431	PZ045432	PZ045433	PZ045434	PZ045435	10	Male	Out-patient
	EPI_ISL_19790544	A/Jalisco/IBT_IMSS_01025781CIBO/2022	Jalisco	A/H3N2		3C.2a1b.2a.2a.3	01025781CIBO	2022-07-11	2025-03-21	2025-03-21	8	Complete	PZ046944	PZ046945	PZ046946	PZ046947	PZ046948	PZ046949	PZ046950	PZ046951	11	Male	Out-patient
	EPI_ISL_19790543	A/Yucatan/IBT_IMSS_01024536UIMY/2022	Yucatan	A/H1N1	pdm09	6B.1A.5a.2a.1	01024536UIMY	2022-12-28	2025-03-21	2025-03-21	8	Complete	PZ047856	PZ047857	PZ047858	PZ047859	PZ047860	PZ047861	PZ047862	PZ047863	35	Male	Out-patient
	EPI_ISL_19790542	A/Colima/IBT_IMSS_01024417CIBO/2022	Colima	A/H3N2		3C.2a1b.2a.2a.3	01024417CIBO	2022-07-01	2025-03-21	2025-03-21	8	Complete	PZ045421	PZ045422	PZ045423	PZ045424	PZ045425	PZ045426	PZ045427	PZ045428	61	Female	Out-patient
	EPI_ISL_19790541	A/Yucatan/IBT_IMSS_01024276UIMY/2022	Yucatan	A/H3N2		3C.2a1b.2a.2a.3	01024276UIMY	2022-12-27	2025-03-21	2025-03-21	8	Complete	PZ042928	PZ042929	PZ042930	PZ042931	PZ042932	PZ042933	PZ042934	PZ042935	60	Male	Out-patient
	EPI_ISL_19790540	A/Quintana Roo/IBT_IMSS_01024183UIMY/2022	Quintana Roo	A/H1N1	pdm09	6B.1A.5a.2a.1	01024183UIMY	2022-12-22	2025-03-21	2025-03-21	6	Partial	PZ045415			PZ045416	PZ045417	PZ045418	PZ045419	PZ045420	20	Female	Out-patient
	EPI_ISL_19790539	A/Yucatan/IBT_IMSS_01023969UIMY/2022	Yucatan	A/H3N2		3C.2a1b.2a.2b	01023969UIMY	2022-12-22	2025-03-21	2025-03-21	8	Complete	PZ047848	PZ047849	PZ047850	PZ047851	PZ047852	PZ047853	PZ047854	PZ047855	13	Male	Out-patient
	EPI_ISL_19790538	A/Quintana Roo/IBT_IMSS_01023938UIMY/2022	Quintana Roo	A/H3N2		3C.2a1b.2a.2a.1	01023938UIMY	2022-12-19	2025-03-21	2025-03-21	8	Complete	PZ042480	PZ042481	PZ042482	PZ042483	PZ042484	PZ042485	PZ042486	PZ042487	43	Male	Out-patient
	EPI_ISL_19790537	A/Yucatan/IBT_IMSS_01023729UIMY/2022	Yucatan	A/H3N2		3C.2a1b.2a.2a.1	01023729UIMY	2022-12-19	2025-03-21	2025-03-21	8	Complete	PZ042920	PZ042921	PZ042922	PZ042923	PZ042924	PZ042925	PZ042926	PZ042927	21	Male	Out-patient
	EPI_ISL_19790536	A/Quintana Roo/IBT_IMSS_01023643UIMY/2022	Quintana Roo	A/H3N2		3C.2a1b.2a.2a.1	01023643UIMY	2022-12-15	2025-03-21	2025-03-21	8	Complete	PZ047544	PZ047545	PZ047546	PZ047547	PZ047548	PZ047549	PZ047550	PZ047551	25	Female	Out-patient
	EPI_ISL_19790535	B/Quintana Roo/IBT_IMSS_01023633UIMY/2022	Quintana Roo	B			01023633UIMY	2022-12-15	2025-03-21	2025-03-21	1	Partial							PZ039548		24	Female	Out-patient
	EPI_ISL_19790534	A/Jalisco/IBT_IMSS_01023526CIBO/2022	Jalisco	A/H3N2		3C.2a1b.2a.2a.1	01023526CIBO	2022-06-27	2025-03-21	2025-03-21	8	Complete	PZ046936	PZ046937	PZ046938	PZ046939	PZ046940	PZ046941	PZ046942	PZ046943		Male	Out-patient
	EPI_ISL_19790533	A/Quintana Roo/IBT_IMSS_01023495UIMY/2022	Quintana Roo	A/H3N2		3C.2a1b.2a.2a.1	01023495UIMY	2022-12-13	2025-03-21	2025-03-21	8	Complete	PZ047536	PZ047537	PZ047538	PZ047539	PZ047540	PZ047541	PZ047542	PZ047543	24	Female	Out-patient
	EPI_ISL_19790532	A/Yucatan/IBT_IMSS_01023251UIMY/2022	Yucatan	A/H3N2		3C.2a1b.2a.2a.1	01023251UIMY	2022-12-13	2025-03-21	2025-03-21	8	Complete	PZ042912	PZ042913	PZ042914	PZ042915	PZ042916	PZ042917	PZ042918	PZ042919	11	Female	Out-patient
	EPI_ISL_19790531	A/Yucatan/IBT_IMSS_01023098UIMY/2022	Yucatan	A/H3N2		3C.2a1b.2a.2a.1	01023098UIMY	2022-12-12	2025-03-21	2025-03-21	8	Complete	PZ042904	PZ042905	PZ042906	PZ042907	PZ042908	PZ042909	PZ042910	PZ042911	16	Female	Out-patient
	EPI_ISL_19790530	A/Quintana Roo/IBT_IMSS_01022751UIMY/2022	Quintana Roo	A/H1N1	pdm09	6B.1A.5a.2a.1	01022751UIMY	2022-12-05	2025-03-21	2025-03-21	6	Partial	PZ045409			PZ045410	PZ045411	PZ045412	PZ045413	PZ045414	71	Female	Out-patient
	EPI_ISL_19790529	A/Quintana Roo/IBT_IMSS_01022717UIMY/2022	Quintana Roo	A/H3N2		3C.2a1b.2a.2b	01022717UIMY	2022-12-02	2025-03-21	2025-03-21	8	Complete	PZ042472	PZ042473	PZ042474	PZ042475	PZ042476	PZ042477	PZ042478	PZ042479	46	Male	Out-patient
	EPI_ISL_19790528	A/Yucatan/IBT_IMSS_01022593UIMY/2022	Yucatan	A/H3N2		3C.2a1b.2a.2a.1	01022593UIMY	2022-12-06	2025-03-21	2025-03-21	8	Complete	PZ042896	PZ042897	PZ042898	PZ042899	PZ042900	PZ042901	PZ042902	PZ042903	21	Male	Out-patient
	EPI_ISL_19790527	B/Quintana Roo/IBT_IMSS_01022461UIMY/2022	Quintana Roo	B			01022461UIMY	2022-11-30	2025-03-21	2025-03-21	1	Partial							PZ039547		32	Male	Out-patient
	EPI_ISL_19790526	A/Quintana Roo/IBT_IMSS_01022456UIMY/2022	Quintana Roo	A/H1N1	pdm09	6B.1A.5a.2a.1	01022456UIMY	2022-11-30	2025-03-21	2025-03-21	8	Complete	PZ042464	PZ042465	PZ042466	PZ042467	PZ042468	PZ042469	PZ042470	PZ042471	50	Male	Out-patient
	EPI_ISL_19790524	A/Quintana Roo/IBT_IMSS_01022143UIMY/2022	Quintana Roo	A/H1N1	pdm09	6B.1A.5a.2a.1	01022143UIMY	2022-11-25	2025-03-21	2025-03-21	7	Partial	PZ045402		PZ045403	PZ045404	PZ045405	PZ045406	PZ045407	PZ045408	69	Female	Out-patient
	EPI_ISL_19790521	A/Quintana Roo/IBT_IMSS_01021975UIMY/2022	Quintana Roo	A/H3N2		3C.2a1b.2a.2b	01021975UIMY	2022-11-24	2025-03-21	2025-03-21	8	Complete	PZ042456	PZ042457	PZ042458	PZ042459	PZ042460	PZ042461	PZ042462	PZ042463	28	Female	Out-patient
	EPI_ISL_19790519	A/Quintana Roo/IBT_IMSS_01021899UIMY/2022	Quintana Roo	A/H1N1	pdm09	6B.1A.5a.2a.1	01021899UIMY	2022-11-23	2025-03-21	2025-03-21	8	Complete	PZ042448	PZ042449	PZ042450	PZ042451	PZ042452	PZ042453	PZ042454	PZ042455	51	Male	Out-patient
	EPI_ISL_19790518	B/Quintana Roo/IBT_IMSS_01021894UIMY/2022	Quintana Roo	B			01021894UIMY	2022-11-23	2025-03-21	2025-03-21	1	Partial							PZ039546		19	Male	Out-patient
	EPI_ISL_19790516	A/Yucatan/IBT_IMSS_01021863UIMY/2022	Yucatan	A/H1N1	pdm09	6B.1A.5a.2a.1	01021863UIMY	2022-11-25	2025-03-21	2025-03-21	7	Partial	PZ040491		PZ040492	PZ040493	PZ040494	PZ040495	PZ040496	PZ040497	47	Female	Out-patient
	EPI_ISL_19790514	A/Yucatan/IBT_IMSS_01021802UIMY/2022	Yucatan	A/H3N2		3C.2a1b.2a.2b	01021802UIMY	2022-11-24	2025-03-21	2025-03-21	8	Complete	PZ047840	PZ047841	PZ047842	PZ047843	PZ047844	PZ047845	PZ047846	PZ047847	29	Male	Out-patient
	EPI_ISL_19790511	A/Quintana Roo/IBT_IMSS_01021651UIMY/2022	Quintana Roo	A/H1N1	pdm09	6B.1A.5a.2a.1	01021651UIMY	2022-11-17	2025-03-21	2025-03-21	8	Complete	PZ047512	PZ047513	PZ047514	PZ047515	PZ047516	PZ047517	PZ047518	PZ047519	49	Female	Out-patient
	EPI_ISL_19790509	A/Quintana Roo/IBT_IMSS_01021641UIMY/2022	Quintana Roo	A/H1N1	pdm09	6B.1A.5a.2a.1	01021641UIMY	2022-11-17	2025-03-21	2025-03-21	8	Complete	PZ047504	PZ047505	PZ047506	PZ047507	PZ047508	PZ047509	PZ047510	PZ047511	47	Female	Out-patient
	EPI_ISL_19790507	A/Yucatan/IBT_IMSS_01021549UIMY/2022	Yucatan	A/H3N2		3C.2a1b.2a.2b	01021549UIMY	2022-11-18	2025-03-21	2025-03-21	8	Complete	PZ047832	PZ047833	PZ047834	PZ047835	PZ047836	PZ047837	PZ047838	PZ047839	41	Female	Out-patient
	EPI_ISL_19790505	A/Quintana Roo/IBT_IMSS_01021509UIMY/2022	Quintana Roo	A/H1N1	pdm09	6B.1A.5a.2a.1	01021509UIMY	2022-11-15	2025-03-21	2025-03-21	7	Partial	PZ045395	PZ045396		PZ045397	PZ045398	PZ045399	PZ045400	PZ045401	12	Male	Out-patient
	EPI_ISL_19790503	A/Yucatan/IBT_IMSS_01021370UIMY/2022	Yucatan	A/H3N2		3C.2a1b.2a.2b	01021370UIMY	2022-11-15	2025-03-21	2025-03-21	8	Complete	PZ042888	PZ042889	PZ042890	PZ042891	PZ042892	PZ042893	PZ042894	PZ042895	24	Female	Out-patient
	EPI_ISL_19790501	A/Quintana Roo/IBT_IMSS_01021338UIMY/2022	Quintana Roo	A/H3N2		3C.2a1b.2a.2a.3b	01021338UIMY	2022-11-11	2025-03-21	2025-03-21	8	Complete	PZ045387	PZ045388	PZ045389	PZ045390	PZ045391	PZ045392	PZ045393	PZ045394	41	Male	Out-patient
	EPI_ISL_19790499	A/Yucatan/IBT_IMSS_01021306UIMY/2022	Yucatan	A/H3N2		3C.2a1b.2a.2b	01021306UIMY	2022-11-14	2025-03-21	2025-03-21	8	Complete	PZ047824	PZ047825	PZ047826	PZ047827	PZ047828	PZ047829	PZ047830	PZ047831	32	Female	Out-patient
	EPI_ISL_19790497	A/Quintana Roo/IBT_IMSS_01020875UIMY/2022	Quintana Roo	A/H3N2		3C.2a1b.2a.2a.1	01020875UIMY	2022-11-03	2025-03-21	2025-03-21	8	Complete	PZ047496	PZ047497	PZ047498	PZ047499	PZ047500	PZ047501	PZ047502	PZ047503	31	Male	Out-patient
	EPI_ISL_19790495	A/Campeche/IBT_IMSS_01020866UIMY/2022	Campeche	A/H1N1	pdm09	6B.1A.5a.2a.1	01020866UIMY	2022-10-31	2025-03-21	2025-03-21	7	Partial	PZ045380		PZ045381	PZ045382	PZ045383	PZ045384	PZ045385	PZ045386	70	Female	In-patient
	EPI_ISL_19790493	A/Quintana Roo/IBT_IMSS_01020843UIMY/2022	Quintana Roo	A/H3N2		3C.2a1b.2a.2b	01020843UIMY	2022-11-02	2025-03-21	2025-03-21	8	Complete	PZ042440	PZ042441	PZ042442	PZ042443	PZ042444	PZ042445	PZ042446	PZ042447	4	Male	In-patient
	EPI_ISL_19790491	A/Quintana Roo/IBT_IMSS_01020835UIMY/2022	Quintana Roo	A/H3N2		3C.2a1b.2a.2a.1	01020835UIMY	2022-10-28	2025-03-21	2025-03-21	7	Partial	PZ045373		PZ045374	PZ045375	PZ045376	PZ045377	PZ045378	PZ045379	57	Female	Out-patient
	EPI_ISL_19790489	A/Yucatan/IBT_IMSS_01019780UIMY/2022	Yucatan	A/H3N2		3C.2a1b.2a.2a.3	01019780UIMY	2022-10-13	2025-03-21	2025-03-21	8	Complete	PZ042880	PZ042881	PZ042882	PZ042883	PZ042884	PZ042885	PZ042886	PZ042887	49	Male	Out-patient
	EPI_ISL_19790487	A/Yucatan/IBT_IMSS_01019676UIMY/2022	Yucatan	A/H3N2		3C.2a1b.2a.2a.3	01019676UIMY	2022-10-11	2025-03-21	2025-03-21	7	Partial	PZ040484		PZ040485	PZ040486	PZ040487	PZ040488	PZ040489	PZ040490	28	Male	Out-patient
	EPI_ISL_19790486	A/Yucatan/IBT_IMSS_01019495UIMY/2022	Yucatan	A/H3N2			01019495UIMY	2022-10-07	2025-03-21	2025-03-21	1	Partial							PZ040483		48	Female	Out-patient
	EPI_ISL_19790484	A/Yucatan/IBT_IMSS_01019481UIMY/2022	Yucatan	A/H3N2		3C.2a1b.2a.2a.3	01019481UIMY	2022-10-07	2025-03-21	2025-03-21	8	Complete	PZ042872	PZ042873	PZ042874	PZ042875	PZ042876	PZ042877	PZ042878	PZ042879	36	Male	Out-patient
	EPI_ISL_19790483	A/Quintana Roo/IBT_IMSS_01019274UIMY/2022	Quintana Roo	A/H3N2		3C.2a1b.2a.2a.3	01019274UIMY	2022-10-03	2025-03-21	2025-03-21	6	Partial	PZ045367			PZ045368	PZ045369	PZ045370	PZ045371	PZ045372	47	Male	Out-patient
	EPI_ISL_19790481	A/Yucatan/IBT_IMSS_01018748UIMY/2022	Yucatan	A/H3N2		3C.2a1b.2a.2a.3	01018748UIMY	2022-09-27	2025-03-21	2025-03-21	8	Complete	PZ042864	PZ042865	PZ042866	PZ042867	PZ042868	PZ042869	PZ042870	PZ042871	24	Female	Out-patient
	EPI_ISL_19790479	A/Quintana Roo/IBT_IMSS_01018699UIMY/2022	Quintana Roo	A/H3N2		3C.2a1b.2a.2a.3	01018699UIMY	2022-09-23	2025-03-21	2025-03-21	7	Partial	PZ045360		PZ045361	PZ045362	PZ045363	PZ045364	PZ045365	PZ045366	28	Male	Out-patient
	EPI_ISL_19790476	A/Yucatan/IBT_IMSS_01018596UIMY/2022	Yucatan	A/H3N2		3C.2a1b.2a.2a.3	01018596UIMY	2022-09-23	2025-03-21	2025-03-21	8	Complete	PZ045352	PZ045353	PZ045354	PZ045355	PZ045356	PZ045357	PZ045358	PZ045359	30	Female	Out-patient
	EPI_ISL_19790473	A/Yucatan/IBT_IMSS_01018378UIMY/2022	Yucatan	A/H3N2		3C.2a1b.2a.2a.3	01018378UIMY	2022-09-21	2025-03-21	2025-03-21	7	Partial	PZ045345		PZ045346	PZ045347	PZ045348	PZ045349	PZ045350	PZ045351	28	Male	Out-patient
	EPI_ISL_19790471	A/Yucatan/IBT_IMSS_01018277UIMY/2022	Yucatan	A/H3N2		3C.2a1b.2a.2a.3	01018277UIMY	2022-09-20	2025-03-21	2025-03-21	5	Partial				PZ045340	PZ045341	PZ045342	PZ045343	PZ045344	29	Male	Out-patient
	EPI_ISL_19790469	A/Yucatan/IBT_IMSS_01018266UIMY/2022	Yucatan	A/H3N2		3C.2a1b.2a.2a.3	01018266UIMY	2022-09-20	2025-03-21	2025-03-21	8	Complete	PZ040475	PZ040476	PZ040477	PZ040478	PZ040479	PZ040480	PZ040481	PZ040482	32	Male	Out-patient
	EPI_ISL_19790467	A/Yucatan/IBT_IMSS_01018209UIMY/2022	Yucatan	A/H3N2		3C.2a1b.2a.2a.3	01018209UIMY	2022-09-13	2025-03-21	2025-03-21	8	Complete	PZ042856	PZ042857	PZ042858	PZ042859	PZ042860	PZ042861	PZ042862	PZ042863	47	Female	Out-patient
	EPI_ISL_19790465	A/Yucatan/IBT_IMSS_01018043UIMY/2022	Yucatan	A/H3N2		3C.2a1b.2a.2a.3	01018043UIMY	2022-09-12	2025-03-21	2025-03-21	8	Complete	PZ042848	PZ042849	PZ042850	PZ042851	PZ042852	PZ042853	PZ042854	PZ042855	18	Female	Out-patient
	EPI_ISL_19790463	A/Yucatan/IBT_IMSS_01018005UIMY/2022	Yucatan	A/H3N2		3C.2a1b.2a.2a.3	01018005UIMY	2022-09-12	2025-03-21	2025-03-21	8	Complete	PZ047816	PZ047817	PZ047818	PZ047819	PZ047820	PZ047821	PZ047822	PZ047823	35	Female	Out-patient
	EPI_ISL_19790461	A/Yucatan/IBT_IMSS_01017941UIMY/2022	Yucatan	A/H3N2		3C.2a1b.2a.2a.3	01017941UIMY	2022-09-08	2025-03-21	2025-03-21	8	Complete	PZ045332	PZ045333	PZ045334	PZ045335	PZ045336	PZ045337	PZ045338	PZ045339	19	Female	Out-patient
	EPI_ISL_19790460	A/Yucatan/IBT_IMSS_01017879UIMY/2022	Yucatan	A/H3N2		3C.2a1b.2a.2a.3	01017879UIMY	2022-09-09	2025-03-21	2025-03-21	5	Partial				PZ045327	PZ045328	PZ045329	PZ045330	PZ045331	54	Female	Out-patient
	EPI_ISL_19790458	A/Yucatan/IBT_IMSS_01017718UIMY/2022	Yucatan	A/H3N2		3C.2a1b.2a.2a.3	01017718UIMY	2022-09-07	2025-03-21	2025-03-21	8	Complete	PZ047808	PZ047809	PZ047810	PZ047811	PZ047812	PZ047813	PZ047814	PZ047815	44	Female	Out-patient
	EPI_ISL_19790456	A/Yucatan/IBT_IMSS_01017666UIMY/2022	Yucatan	A/H3N2		3C.2a1b.2a.2a.3	01017666UIMY	2022-09-07	2025-03-21	2025-03-21	8	Complete	PZ040467	PZ040468	PZ040469	PZ040470	PZ040471	PZ040472	PZ040473	PZ040474	79	Female	In-patient
	EPI_ISL_19790454	A/Yucatan/IBT_IMSS_01017580UIMY/2022	Yucatan	A/H3N2		3C.2a1b.2a.2a.3	01017580UIMY	2022-09-06	2025-03-21	2025-03-21	8	Complete	PZ047800	PZ047801	PZ047802	PZ047803	PZ047804	PZ047805	PZ047806	PZ047807	24	Female	Out-patient
	EPI_ISL_19790451	A/Yucatan/IBT_IMSS_01017520UIMY/2022	Yucatan	A/H3N2		3C.2a1b.2a.2a.3	01017520UIMY	2022-09-05	2025-03-21	2025-03-21	8	Complete	PZ045319	PZ045320	PZ045321	PZ045322	PZ045323	PZ045324	PZ045325	PZ045326	13	Male	Out-patient
	EPI_ISL_19790448	A/Quintana Roo/IBT_IMSS_01017454UIMY/2022	Quintana Roo	A/H3N2		3C.2a1b.2a.2a.1	01017454UIMY	2022-09-02	2025-03-21	2025-03-21	6	Partial	PZ040461			PZ040462	PZ040463	PZ040464	PZ040465	PZ040466	6	Female	In-patient
	EPI_ISL_19790446	A/Yucatan/IBT_IMSS_01017263UIMY/2022	Yucatan	A/H3N2		3C.2a1b.2a.2a.3	01017263UIMY	2022-09-01	2025-03-21	2025-03-21	8	Complete	PZ045311	PZ045312	PZ045313	PZ045314	PZ045315	PZ045316	PZ045317	PZ045318	41	Female	Out-patient
	EPI_ISL_19790445	A/Yucatan/IBT_IMSS_01017179UIMY/2022	Yucatan	A/H3N2			01017179UIMY	2022-08-30	2025-03-21	2025-03-21	2	Partial							PZ040459	PZ040460	23	Male	Out-patient
	EPI_ISL_19790443	A/Yucatan/IBT_IMSS_01017171UIMY/2022	Yucatan	A/H3N2		3C.2a1b.2a.2a.3	01017171UIMY	2022-08-31	2025-03-21	2025-03-21	8	Complete	PZ045303	PZ045304	PZ045305	PZ045306	PZ045307	PZ045308	PZ045309	PZ045310	4	Male	Out-patient
	EPI_ISL_19790441	A/Yucatan/IBT_IMSS_01017109UIMY/2022	Yucatan	A/H3N2		3C.2a1b.2a.2a.3	01017109UIMY	2022-08-30	2025-03-21	2025-03-21	8	Complete	PZ045295	PZ045296	PZ045297	PZ045298	PZ045299	PZ045300	PZ045301	PZ045302	28	Male	Out-patient
	EPI_ISL_19790439	A/Yucatan/IBT_IMSS_01017028UIMY/2022	Yucatan	A/H3N2		3C.2a1b.2a.2a.3	01017028UIMY	2022-08-30	2025-03-21	2025-03-21	7	Partial	PZ040452		PZ040453	PZ040454	PZ040455	PZ040456	PZ040457	PZ040458	26	Female	Out-patient
	EPI_ISL_19790437	A/Yucatan/IBT_IMSS_01017006UIMY/2022	Yucatan	A/H3N2		3C.2a1b.2a.2a.3	01017006UIMY	2022-08-30	2025-03-21	2025-03-21	7	Partial	PZ040445		PZ040446	PZ040447	PZ040448	PZ040449	PZ040450	PZ040451	106	Male	In-patient
	EPI_ISL_19790435	A/Yucatan/IBT_IMSS_01016938UIMY/2022	Yucatan	A/H3N2		3C.2a1b.2a.2a.3	01016938UIMY	2022-08-29	2025-03-21	2025-03-21	8	Complete	PZ045287	PZ045288	PZ045289	PZ045290	PZ045291	PZ045292	PZ045293	PZ045294	34	Male	Out-patient
	EPI_ISL_19790433	A/Yucatan/IBT_IMSS_01016666UIMY/2022	Yucatan	A/H3N2		3C.2a1b.2a.2a.3	01016666UIMY	2022-08-25	2025-03-21	2025-03-21	8	Complete	PZ047792	PZ047793	PZ047794	PZ047795	PZ047796	PZ047797	PZ047798	PZ047799	39	Female	Out-patient
	EPI_ISL_19790431	A/Yucatan/IBT_IMSS_01016548UIMY/2022	Yucatan	A/H3N2			01016548UIMY	2022-08-24	2025-03-21	2025-03-21	4	Partial					PZ040441	PZ040442	PZ040443	PZ040444	46	Male	Out-patient
	EPI_ISL_19790430	A/Yucatan/IBT_IMSS_01016453UIMY/2022	Yucatan	A/H3N2		3C.2a1b.2a.2a.3	01016453UIMY	2022-08-23	2025-03-21	2025-03-21	5	Partial				PZ040436	PZ040437	PZ040438	PZ040439	PZ040440	31	Female	Out-patient
	EPI_ISL_19790428	A/Yucatan/IBT_IMSS_01016359UIMY/2022	Yucatan	A/H3N2		3C.2a1b.2a.2a.3	01016359UIMY	2022-08-19	2025-03-21	2025-03-21	7	Partial	PZ040429		PZ040430	PZ040431	PZ040432	PZ040433	PZ040434	PZ040435	31	Female	Out-patient
	EPI_ISL_19790426	A/Yucatan/IBT_IMSS_01016104UIMY/2022	Yucatan	A/H3N2		3C.2a1b.2a.2a.3	01016104UIMY	2022-08-18	2025-03-21	2025-03-21	8	Complete	PZ042840	PZ042841	PZ042842	PZ042843	PZ042844	PZ042845	PZ042846	PZ042847	43	Female	Out-patient
	EPI_ISL_19790424	A/Yucatan/IBT_IMSS_01016026UIMY/2022	Yucatan	A/H3N2		3C.2a1b.2a.2a.3	01016026UIMY	2022-08-17	2025-03-21	2025-03-21	8	Complete	PZ045279	PZ045280	PZ045281	PZ045282	PZ045283	PZ045284	PZ045285	PZ045286	69	Female	Out-patient
	EPI_ISL_19790422	A/Quintana Roo/IBT_IMSS_01015969UIMY/2022	Quintana Roo	A/H3N2		3C.2a1b.2a.2a.3	01015969UIMY	2022-08-15	2025-03-21	2025-03-21	8	Complete	PZ040421	PZ040422	PZ040423	PZ040424	PZ040425	PZ040426	PZ040427	PZ040428	23	Female	Out-patient
	EPI_ISL_19790421	A/Yucatan/IBT_IMSS_01015839UIMY/2022	Yucatan	A/H3N2			01015839UIMY	2022-08-16	2025-03-21	2025-03-21	3	Partial						PZ045276	PZ045277	PZ045278	68	Male	In-patient
	EPI_ISL_19790419	A/Yucatan/IBT_IMSS_01015765UIMY/2022	Yucatan	A/H3N2		3C.2a1b.2a.2a.3	01015765UIMY	2022-08-15	2025-03-21	2025-03-21	8	Complete	PZ040413	PZ040414	PZ040415	PZ040416	PZ040417	PZ040418	PZ040419	PZ040420	20	Female	Out-patient
	EPI_ISL_19790417	A/Yucatan/IBT_IMSS_01015657UIMY/2022	Yucatan	A/H3N2		3C.2a1b.2a.2a.3	01015657UIMY	2022-08-12	2025-03-21	2025-03-21	8	Complete	PZ042832	PZ042833	PZ042834	PZ042835	PZ042836	PZ042837	PZ042838	PZ042839	32	Female	Out-patient
	EPI_ISL_19790415	A/Yucatan/IBT_IMSS_01015194UIMY/2022	Yucatan	A/H3N2		3C.2a1b.2a.2a.3	01015194UIMY	2022-08-09	2025-03-21	2025-03-21	6	Partial			PZ045270	PZ045271	PZ045272	PZ045273	PZ045274	PZ045275	26	Male	Out-patient
	EPI_ISL_19790413	A/Yucatan/IBT_IMSS_01015137UIMY/2022	Yucatan	A/H3N2		3C.2a1b.2a.2a.3	01015137UIMY	2022-08-08	2025-03-21	2025-03-21	8	Complete	PZ045262	PZ045263	PZ045264	PZ045265	PZ045266	PZ045267	PZ045268	PZ045269	22	Female	Out-patient
	EPI_ISL_19790411	A/Yucatan/IBT_IMSS_01015047UIMY/2022	Yucatan	A/H3N2		3C.2a1b.2a.2a.3	01015047UIMY	2022-08-04	2025-03-21	2025-03-21	8	Complete	PZ040405	PZ040406	PZ040407	PZ040408	PZ040409	PZ040410	PZ040411	PZ040412	40	Male	Out-patient
	EPI_ISL_19790409	A/Yucatan/IBT_IMSS_01014712UIMY/2022	Yucatan	A/H3N2		3C.2a1b.2a.2a.3	01014712UIMY	2022-08-03	2025-03-21	2025-03-21	8	Complete	PZ045254	PZ045255	PZ045256	PZ045257	PZ045258	PZ045259	PZ045260	PZ045261	26	Female	Out-patient
	EPI_ISL_19790407	A/Yucatan/IBT_IMSS_01014461UIMY/2022	Yucatan	A/H3N2		3C.2a1b.2a.2a.3	01014461UIMY	2022-07-29	2025-03-21	2025-03-21	7	Partial	PZ040398		PZ040399	PZ040400	PZ040401	PZ040402	PZ040403	PZ040404	23	Female	Out-patient
	EPI_ISL_19790405	A/Yucatan/IBT_IMSS_01014291UIMY/2022	Yucatan	A/H3N2		3C.2a1b.2a.2a.3	01014291UIMY	2022-07-27	2025-03-21	2025-03-21	8	Complete	PZ040390	PZ040391	PZ040392	PZ040393	PZ040394	PZ040395	PZ040396	PZ040397	22	Male	Out-patient
	EPI_ISL_19790403	A/Yucatan/IBT_IMSS_01014281UIMY/2022	Yucatan	A/H3N2		3C.2a1b.2a.2a.3	01014281UIMY	2022-07-27	2025-03-21	2025-03-21	8	Complete	PZ042824	PZ042825	PZ042826	PZ042827	PZ042828	PZ042829	PZ042830	PZ042831	28	Male	Out-patient
	EPI_ISL_19790401	A/Yucatan/IBT_IMSS_01013970UIMY/2022	Yucatan	A/H3N2		3C.2a1b.2a.2a.3	01013970UIMY	2022-07-25	2025-03-21	2025-03-21	7	Partial	PZ040383		PZ040384	PZ040385	PZ040386	PZ040387	PZ040388	PZ040389	15	Male	In-patient
	EPI_ISL_19790399	A/Yucatan/IBT_IMSS_01013911UIMY/2022	Yucatan	A/H3N2		3C.2a1b.2a.2a.3	01013911UIMY	2022-07-25	2025-03-21	2025-03-21	8	Complete	PZ045246	PZ045247	PZ045248	PZ045249	PZ045250	PZ045251	PZ045252	PZ045253	3	Male	In-patient
	EPI_ISL_19790397	A/Yucatan/IBT_IMSS_01013810UIMY/2022	Yucatan	A/H3N2		3C.2a1b.2a.2a.3	01013810UIMY	2022-07-22	2025-03-21	2025-03-21	5	Partial				PZ040378	PZ040379	PZ040380	PZ040381	PZ040382	30	Female	Out-patient
	EPI_ISL_19790396	A/Yucatan/IBT_IMSS_01013412UIMY/2022	Yucatan	A/H3N2		3C.2a1b.2a.2a.3	01013412UIMY	2022-07-19	2025-03-21	2025-03-21	7	Partial	PZ040371		PZ040372	PZ040373	PZ040374	PZ040375	PZ040376	PZ040377	33	Male	Out-patient
	EPI_ISL_19790394	A/Zacatecas/IBT_IMSS_01013344UIBMZ/2022	Zacatecas	A/H3N2		3C.2a1b.2a.2a.1	01013344UIBMZ	2022-12-27	2025-03-21	2025-03-21	8	Complete	PZ043016	PZ043017	PZ043018	PZ043019	PZ043020	PZ043021	PZ043022	PZ043023	3	Male	Out-patient
	EPI_ISL_19790392	A/San Luis Potosi/IBT_IMSS_01013318UIBMZ/2022	San Luis Potosi	A/H3N2		3C.2a1b.2a.2a.1	01013318UIBMZ	2022-12-29	2025-03-21	2025-03-21	8	Complete	PZ042560	PZ042561	PZ042562	PZ042563	PZ042564	PZ042565	PZ042566	PZ042567	24	Male	In-patient
	EPI_ISL_19790390	A/Yucatan/IBT_IMSS_01013205UIMY/2022	Yucatan	A/H3N2		3C.2a1b.2a.2a.3	01013205UIMY	2022-07-18	2025-03-21	2025-03-21	6	Partial			PZ045240	PZ045241	PZ045242	PZ045243	PZ045244	PZ045245	35	Female	Out-patient
	EPI_ISL_19790388	A/San Luis Potosi/IBT_IMSS_01012860UIBMZ/2022	San Luis Potosi	A/H3N2		3C.2a1b.2a.2a.1	01012860UIBMZ	2022-12-19	2025-03-21	2025-03-21	8	Complete	PZ042552	PZ042553	PZ042554	PZ042555	PZ042556	PZ042557	PZ042558	PZ042559	75	Female	In-patient
	EPI_ISL_19790386	A/San Luis Potosi/IBT_IMSS_01012734UIBMZ/2022	San Luis Potosi	A/H3N2		3C.2a1b.2a.2a.1	01012734UIBMZ	2022-12-16	2025-03-21	2025-03-21	8	Complete	PZ042544	PZ042545	PZ042546	PZ042547	PZ042548	PZ042549	PZ042550	PZ042551	24	Male	Out-patient
	EPI_ISL_19790384	A/Zacatecas/IBT_IMSS_01012703UIBMZ/2022	Zacatecas	A/H3N2		3C.2a1b.2a.2a.1	01012703UIBMZ	2022-12-19	2025-03-21	2025-03-21	8	Complete	PZ043008	PZ043009	PZ043010	PZ043011	PZ043012	PZ043013	PZ043014	PZ043015	24	Female	Out-patient
	EPI_ISL_19790382	A/San Luis Potosi/IBT_IMSS_01012445UIBMZ/2022	San Luis Potosi	A/H3N2		3C.2a1b.2a.2a.1	01012445UIBMZ	2022-12-12	2025-03-21	2025-03-21	8	Complete	PZ042528	PZ042529	PZ042530	PZ042531	PZ042532	PZ042533	PZ042534	PZ042535	34	Female	In-patient
	EPI_ISL_19790380	A/Zacatecas/IBT_IMSS_01012421UIBMZ/2022	Zacatecas	A/H3N2		3C.2a1b.2a.2a.1	01012421UIBMZ	2022-12-14	2025-03-21	2025-03-21	8	Complete	PZ043000	PZ043001	PZ043002	PZ043003	PZ043004	PZ043005	PZ043006	PZ043007	34	Female	Out-patient
	EPI_ISL_19790378	A/Zacatecas/IBT_IMSS_01012364UIBMZ/2022	Zacatecas	A/H3N2		3C.2a1b.2a.2a.1	01012364UIBMZ	2022-12-13	2025-03-21	2025-03-21	7	Partial	PZ045233		PZ045234	PZ045235	PZ045236	PZ045237	PZ045238	PZ045239	55	Female	In-patient
	EPI_ISL_19790377	A/San Luis Potosi/IBT_IMSS_01012338UIBMZ/2022	San Luis Potosi	A/H3N2			01012338UIBMZ	2022-12-08	2025-03-21	2025-03-21	2	Partial							PZ045231	PZ045232	28	Female	Out-patient
	EPI_ISL_19790375	A/Zacatecas/IBT_IMSS_01012160UIBMZ/2022	Zacatecas	A/H3N2		3C.2a1b.2a.2b	01012160UIBMZ	2022-12-06	2025-03-21	2025-03-21	8	Complete	PZ042984	PZ042985	PZ042986	PZ042987	PZ042988	PZ042989	PZ042990	PZ042991	21	Female	Out-patient
	EPI_ISL_19790373	A/San Luis Potosi/IBT_IMSS_01012137UIBMZ/2022	San Luis Potosi	A/H3N2		3C.2a1b.2a.2b	01012137UIBMZ	2022-12-05	2025-03-21	2025-03-21	7	Partial	PZ040364		PZ040365	PZ040366	PZ040367	PZ040368	PZ040369	PZ040370	55	Male	In-patient
	EPI_ISL_19790371	A/Zacatecas/IBT_IMSS_01012075UIBMZ/2022	Zacatecas	A/H3N2		3C.2a1b.2a.2a.1	01012075UIBMZ	2022-12-05	2025-03-21	2025-03-21	5	Partial				PZ040359	PZ040360	PZ040361	PZ040362	PZ040363	26	Male	Out-patient
	EPI_ISL_19790369	A/Yucatan/IBT_IMSS_01012004UIMY/2022	Yucatan	A/H3N2		3C.2a1b.2a.2a.3	01012004UIMY	2022-07-08	2025-03-21	2025-03-21	7	Partial	PZ040352	PZ040353	PZ040354		PZ040355	PZ040356	PZ040357	PZ040358	16	Male	In-patient
	EPI_ISL_19790367	A/Zacatecas/IBT_IMSS_01011881UIBMZ/2022	Zacatecas	A/H3N2		3C.2a1b.2a.2b	01011881UIBMZ	2022-11-30	2025-03-21	2025-03-21	8	Complete	PZ042976	PZ042977	PZ042978	PZ042979	PZ042980	PZ042981	PZ042982	PZ042983	21	Female	Out-patient
	EPI_ISL_19790365	A/Zacatecas/IBT_IMSS_01011860UIBMZ/2022	Zacatecas	A/H3N2		3C.2a1b.2a.2b	01011860UIBMZ	2022-11-29	2025-03-21	2025-03-21	7	Partial	PZ040345		PZ040346	PZ040347	PZ040348	PZ040349	PZ040350	PZ040351	27	Male	Out-patient
	EPI_ISL_19790364	A/San Luis Potosi/IBT_IMSS_01011854UIBMZ/2022	San Luis Potosi	A/H3N2		3C.2a1b.2a.2a.1	01011854UIBMZ	2022-11-24	2025-03-21	2025-03-21	7	Partial	PZ040338		PZ040339	PZ040340	PZ040341	PZ040342	PZ040343	PZ040344	79	Female	In-patient
	EPI_ISL_19790362	A/Zacatecas/IBT_IMSS_01011822UIBMZ/2022	Zacatecas	A/H3N2		3C.2a1b.2a.2b	01011822UIBMZ	2022-11-28	2025-03-21	2025-03-21	8	Complete	PZ047896	PZ047897	PZ047898	PZ047899	PZ047900	PZ047901	PZ047902	PZ047903	19	Male	Out-patient
	EPI_ISL_19790359	A/Zacatecas/IBT_IMSS_01011795UIBMZ/2022	Zacatecas	A/H3N2		3C.2a1b.2a.2b	01011795UIBMZ	2022-11-27	2025-03-21	2025-03-21	7	Partial	PZ040331		PZ040332	PZ040333	PZ040334	PZ040335	PZ040336	PZ040337	12	Male	Out-patient
	EPI_ISL_19790358	A/Zacatecas/IBT_IMSS_01011780UIBMZ/2022	Zacatecas	A/H3N2		3C.2a1b.2a.2b	01011780UIBMZ	2022-11-26	2025-03-21	2025-03-21	5	Partial				PZ045226	PZ045227	PZ045228	PZ045229	PZ045230	40	Male	Out-patient
	EPI_ISL_19790356	A/San Luis Potosi/IBT_IMSS_01011756UIBMZ/2022	San Luis Potosi	A/H3N2		3C.2a1b.2a.2b	01011756UIBMZ	2022-11-22	2025-03-21	2025-03-21	7	Partial	PZ045219		PZ045220	PZ045221	PZ045222	PZ045223	PZ045224	PZ045225	34	Female	Out-patient
	EPI_ISL_19790354	A/Zacatecas/IBT_IMSS_01011726UIBMZ/2022	Zacatecas	A/H3N2		3C.2a1b.2a.2a.1	01011726UIBMZ	2022-11-25	2025-03-21	2025-03-21	8	Complete	PZ042968	PZ042969	PZ042970	PZ042971	PZ042972	PZ042973	PZ042974	PZ042975	36	Male	Out-patient
	EPI_ISL_19790352	A/Zacatecas/IBT_IMSS_01011371UIBMZ/2022	Zacatecas	A/H3N2		3C.2a1b.2a.2b	01011371UIBMZ	2022-11-16	2025-03-21	2025-03-21	7	Partial	PZ040324		PZ040325	PZ040326	PZ040327	PZ040328	PZ040329	PZ040330	27	Male	Out-patient
	EPI_ISL_19790350	A/Zacatecas/IBT_IMSS_01011369UIBMZ/2022	Zacatecas	A/H3N2		3C.2a1b.2a.2b	01011369UIBMZ	2022-11-15	2025-03-21	2025-03-21	7	Partial	PZ045212		PZ045213	PZ045214	PZ045215	PZ045216	PZ045217	PZ045218	30	Female	Out-patient
	EPI_ISL_19790347	A/San Luis Potosi/IBT_IMSS_01011357UIBMZ/2022	San Luis Potosi	A/H3N2		3C.2a1b.2a.2a.1	01011357UIBMZ	2022-11-12	2025-03-21	2025-03-21	8	Complete	PZ047576	PZ047577	PZ047578	PZ047579	PZ047580	PZ047581	PZ047582	PZ047583	29	Male	Out-patient
	EPI_ISL_19790345	A/Zacatecas/IBT_IMSS_01011321UIBMZ/2022	Zacatecas	A/H3N2		3C.2a1b.2a.2b	01011321UIBMZ	2022-11-14	2025-03-21	2025-03-21	8	Complete	PZ047888	PZ047889	PZ047890	PZ047891	PZ047892	PZ047893	PZ047894	PZ047895	21	Female	Out-patient
	EPI_ISL_19790343	A/Zacatecas/IBT_IMSS_01011219UIBMZ/2022	Zacatecas	A/H3N2		3C.2a1b.2a.2a.3	01011219UIBMZ	2022-11-10	2025-03-21	2025-03-21	8	Complete	PZ042960	PZ042961	PZ042962	PZ042963	PZ042964	PZ042965	PZ042966	PZ042967	35	Male	Out-patient
	EPI_ISL_19790341	A/San Luis Potosi/IBT_IMSS_01011148UIBMZ/2022	San Luis Potosi	A/H3N2		3C.2a1b.2a.2a.1	01011148UIBMZ	2022-11-07	2025-03-21	2025-03-21	6	Partial	PZ040318			PZ040319	PZ040320	PZ040321	PZ040322	PZ040323	25	Female	In-patient
	EPI_ISL_19790339	A/Zacatecas/IBT_IMSS_01011144UIBMZ/2022	Zacatecas	A/H3N2		3C.2a1b.2a.2a.1	01011144UIBMZ	2022-11-09	2025-03-21	2025-03-21	7	Partial	PZ040311		PZ040312	PZ040313	PZ040314	PZ040315	PZ040316	PZ040317	29	Female	Out-patient
	EPI_ISL_19790337	A/Zacatecas/IBT_IMSS_01011143UIBMZ/2022	Zacatecas	A/H3N2		3C.2a1b.2a.2a.3b	01011143UIBMZ	2022-11-08	2025-03-21	2025-03-21	7	Partial	PZ045205		PZ045206	PZ045207	PZ045208	PZ045209	PZ045210	PZ045211	24	Male	Out-patient
	EPI_ISL_19790335	A/San Luis Potosi/IBT_IMSS_01011131UIBMZ/2022	San Luis Potosi	A/H3N2		3C.2a1b.2a.2a.1	01011131UIBMZ	2022-11-02	2025-03-21	2025-03-21	7	Partial	PZ045198		PZ045199	PZ045200	PZ045201	PZ045202	PZ045203	PZ045204	19	Female	Out-patient
	EPI_ISL_19790333	A/Zacatecas/IBT_IMSS_01011088UIBMZ/2022	Zacatecas	A/H3N2		3C.2a1b.2a.2a.3	01011088UIBMZ	2022-11-06	2025-03-21	2025-03-21	8	Complete	PZ040303	PZ040304	PZ040305	PZ040306	PZ040307	PZ040308	PZ040309	PZ040310	42	Female	Out-patient
	EPI_ISL_19790331	A/Zacatecas/IBT_IMSS_01011087UIBMZ/2022	Zacatecas	A/H3N2		3C.2a1b.2a.2b	01011087UIBMZ	2022-11-07	2025-03-21	2025-03-21	8	Complete	PZ047880	PZ047881	PZ047882	PZ047883	PZ047884	PZ047885	PZ047886	PZ047887	32	Female	Out-patient
	EPI_ISL_19790329	A/San Luis Potosi/IBT_IMSS_01011046UIBMZ/2022	San Luis Potosi	A/H3N2		3C.2a1b.2a.2b	01011046UIBMZ	2022-11-01	2025-03-21	2025-03-21	8	Complete	PZ042520	PZ042521	PZ042522	PZ042523	PZ042524	PZ042525	PZ042526	PZ042527	39	Female	Out-patient
	EPI_ISL_19790327	A/Zacatecas/IBT_IMSS_01011038UIBMZ/2022	Zacatecas	A/H3N2		3C.2a1b.2a.2a.3	01011038UIBMZ	2022-11-05	2025-03-21	2025-03-21	7	Partial	PZ045191		PZ045192	PZ045193	PZ045194	PZ045195	PZ045196	PZ045197	30	Male	Out-patient
	EPI_ISL_19790325	A/Zacatecas/IBT_IMSS_01011028UIBMZ/2022	Zacatecas	A/H3N2		3C.2a1b.2a.2b	01011028UIBMZ	2022-11-02	2025-03-21	2025-03-21	7	Partial	PZ045184		PZ045185	PZ045186	PZ045187	PZ045188	PZ045189	PZ045190	13	Female	Out-patient
	EPI_ISL_19790324	A/San Luis Potosi/IBT_IMSS_01011009UIBMZ/2022	San Luis Potosi	A/H3N2		3C.2a1b.2a.2a.1	01011009UIBMZ	2022-10-31	2025-03-21	2025-03-21	5	Partial				PZ040298	PZ040299	PZ040300	PZ040301	PZ040302	53	Male	Out-patient
	EPI_ISL_19790322	A/Zacatecas/IBT_IMSS_01010843UIBMZ/2022	Zacatecas	A/H3N2		3C.2a1b.2a.2a.1	01010843UIBMZ	2022-10-26	2025-03-21	2025-03-21	7	Partial	PZ045177		PZ045178	PZ045179	PZ045180	PZ045181	PZ045182	PZ045183	26	Male	Out-patient
	EPI_ISL_19790320	A/Zacatecas/IBT_IMSS_01010838UIBMZ/2022	Zacatecas	A/H3N2		3C.2a1b.2a.2b	01010838UIBMZ	2022-10-22	2025-03-21	2025-03-21	8	Complete	PZ047872	PZ047873	PZ047874	PZ047875	PZ047876	PZ047877	PZ047878	PZ047879	6	Male	Out-patient
	EPI_ISL_19790318	A/Zacatecas/IBT_IMSS_01010835UIBMZ/2022	Zacatecas	A/H3N2		3C.2a1b.2a.2b	01010835UIBMZ	2022-10-25	2025-03-21	2025-03-21	7	Partial	PZ040291		PZ040292	PZ040293	PZ040294	PZ040295	PZ040296	PZ040297	28	Female	Out-patient
	EPI_ISL_19790316	A/Zacatecas/IBT_IMSS_01010827UIBMZ/2022	Zacatecas	A/H3N2		3C.2a1b.2a.2a.1	01010827UIBMZ	2022-10-25	2025-03-21	2025-03-21	8	Complete	PZ042952	PZ042953	PZ042954	PZ042955	PZ042956	PZ042957	PZ042958	PZ042959	33	Male	Out-patient
	EPI_ISL_19790314	A/San Luis Potosi/IBT_IMSS_01010595UIBMZ/2022	San Luis Potosi	A/H3N2		3C.2a1b.2a.2a.3	01010595UIBMZ	2022-10-11	2025-03-21	2025-03-21	5	Partial				PZ045172	PZ045173	PZ045174	PZ045175	PZ045176	28	Female	Out-patient
	EPI_ISL_19790312	A/Zacatecas/IBT_IMSS_01010521UIBMZ/2022	Zacatecas	A/H3N2		3C.2a1b.2a.2b	01010521UIBMZ	2022-10-13	2025-03-21	2025-03-21	8	Complete	PZ042944	PZ042945	PZ042946	PZ042947	PZ042948	PZ042949	PZ042950	PZ042951	21	Female	Out-patient
	EPI_ISL_19790310	A/San Luis Potosi/IBT_IMSS_01010418UIBMZ/2022	San Luis Potosi	A/H3N2		3C.2a1b.2a.2a.3	01010418UIBMZ	2022-10-04	2025-03-21	2025-03-21	8	Complete	PZ042512	PZ042513	PZ042514	PZ042515	PZ042516	PZ042517	PZ042518	PZ042519	11	Female	Out-patient
	EPI_ISL_19790309	A/San Luis Potosi/IBT_IMSS_01010284UIBMZ/2022	San Luis Potosi	A/H3N2		3C.2a1b.2a.2a.3	01010284UIBMZ	2022-09-26	2025-03-21	2025-03-21	7	Partial	PZ045165		PZ045166	PZ045167	PZ045168	PZ045169	PZ045170	PZ045171	48	Female	In-patient
	EPI_ISL_19790307	A/Zacatecas/IBT_IMSS_01010038UIBMZ/2022	Zacatecas	A/H3N2		3C.2a1b.2a.2a.1b	01010038UIBMZ	2022-09-19	2025-03-21	2025-03-21	8	Complete	PZ042936	PZ042937	PZ042938	PZ042939	PZ042940	PZ042941	PZ042942	PZ042943	28	Female	Out-patient
	EPI_ISL_19790305	A/San Luis Potosi/IBT_IMSS_01009661UIBMZ/2022	San Luis Potosi	A/H3N2		3C.2a1b.2a.2b	01009661UIBMZ	2022-08-24	2025-03-21	2025-03-21	7	Partial	PZ045158		PZ045159	PZ045160	PZ045161	PZ045162	PZ045163	PZ045164	30	Male	Out-patient
	EPI_ISL_19790303	A/Zacatecas/IBT_IMSS_01009607UIBMZ/2022	Zacatecas	A/H3N2		3C.2a1b.2a.2a.1a	01009607UIBMZ	2022-08-25	2025-03-21	2025-03-21	6	Partial			PZ040285	PZ040286	PZ040287	PZ040288	PZ040289	PZ040290	29	Female	Out-patient
	EPI_ISL_19790301	A/San Luis Potosi/IBT_IMSS_01009339UIBMZ/2022	San Luis Potosi	A/H3N2		3C.2a1b.2a.2a.3	01009339UIBMZ	2022-08-12	2025-03-21	2025-03-21	8	Complete	PZ047568	PZ047569	PZ047570	PZ047571	PZ047572	PZ047573	PZ047574	PZ047575	20	Female	Out-patient
	EPI_ISL_19790299	A/Zacatecas/IBT_IMSS_01009323UIBMZ/2022	Zacatecas	A/H3N2		3C.2a1b.2a.2b	01009323UIBMZ	2022-08-15	2025-03-21	2025-03-21	8	Complete	PZ047864	PZ047865	PZ047866	PZ047867	PZ047868	PZ047869	PZ047870	PZ047871	40	Female	Out-patient
	EPI_ISL_19790298	A/San Luis Potosi/IBT_IMSS_01009018UIBMZ/2022	San Luis Potosi	A/H3N2		3C.2a1b.2a.2a.3	01009018UIBMZ	2022-08-07	2025-03-21	2025-03-21	7	Partial	PZ045151		PZ045152	PZ045153	PZ045154	PZ045155	PZ045156	PZ045157	61	Female	Out-patient
	EPI_ISL_19790296	A/Zacatecas/IBT_IMSS_01008943UIBMZ/2022	Zacatecas	A/H3N2		3C.2a1b.2a.2a.3b	01008943UIBMZ	2022-08-05	2025-03-21	2025-03-21	8	Complete	PZ045143	PZ045144	PZ045145	PZ045146	PZ045147	PZ045148	PZ045149	PZ045150	31	Male	Out-patient
	EPI_ISL_19790294	A/San Luis Potosi/IBT_IMSS_01008867UIBMZ/2022	San Luis Potosi	A/H3N2		3C.2a1b.2a.2a.3	01008867UIBMZ	2022-07-28	2025-03-21	2025-03-21	8	Complete	PZ040277	PZ040278	PZ040279	PZ040280	PZ040281	PZ040282	PZ040283	PZ040284	37	Female	Out-patient
	EPI_ISL_19790292	A/Zacatecas/IBT_IMSS_01008649UIBMZ/2022	Zacatecas	A/H3N2		3C.2a1b.2a.2a.3b	01008649UIBMZ	2022-07-29	2025-03-21	2025-03-21	8	Complete	PZ045135	PZ045136	PZ045137	PZ045138	PZ045139	PZ045140	PZ045141	PZ045142	24	Male	Out-patient
	EPI_ISL_19790291	A/Zacatecas/IBT_IMSS_01008510UIBMZ/2022	Zacatecas	A/H3N2		3C.2a1b.2a.2a	01008510UIBMZ	2022-07-26	2025-03-21	2025-03-21	7	Partial	PZ040270		PZ040271	PZ040272	PZ040273	PZ040274	PZ040275	PZ040276	49	Male	Out-patient
	EPI_ISL_19790290	A/San Luis Potosi/IBT_IMSS_01008400UIBMZ/2022	San Luis Potosi	A/H3N2		3C.2a1b.2a.2a.3	01008400UIBMZ	2022-07-19	2025-03-21	2025-03-21	7	Partial	PZ040263		PZ040264	PZ040265	PZ040266	PZ040267	PZ040268	PZ040269	85	Female	Out-patient
	EPI_ISL_19790289	A/San Luis Potosi/IBT_IMSS_01008324UIBMZ/2022	San Luis Potosi	A/H3N2			01008324UIBMZ	2022-07-19	2025-03-21	2025-03-21	2	Partial							PZ040261	PZ040262	27	Female	In-patient
	EPI_ISL_19790288	A/San Luis Potosi/IBT_IMSS_01008103UIBMZ/2022	San Luis Potosi	A/H3N2		3C.2a1b.2a.2a.3	01008103UIBMZ	2022-07-15	2025-03-21	2025-03-21	7	Partial	PZ040254		PZ040255	PZ040256	PZ040257	PZ040258	PZ040259	PZ040260	28	Male	Out-patient
	EPI_ISL_19790287	A/San Luis Potosi/IBT_IMSS_01008069UIBMZ/2022	San Luis Potosi	A/H3N2		3C.2a1b.2a.2a.3	01008069UIBMZ	2022-07-08	2025-03-21	2025-03-21	8	Complete	PZ042504	PZ042505	PZ042506	PZ042507	PZ042508	PZ042509	PZ042510	PZ042511	88	Female	Deceased
	EPI_ISL_19790286	A/Zacatecas/IBT_IMSS_01008020UIBMZ/2022	Zacatecas	A/H3N2		3C.2a1b.2a.2a	01008020UIBMZ	2022-07-20	2025-03-21	2025-03-21	7	Partial	PZ045128		PZ045129	PZ045130	PZ045131	PZ045132	PZ045133	PZ045134	41	Female	Out-patient
	EPI_ISL_19790285	A/San Luis Potosi/IBT_IMSS_01007994UIBMZ/2022	San Luis Potosi	A/H3N2		3C.2a1b.2a.2a.3	01007994UIBMZ	2022-07-07	2025-03-21	2025-03-21	8	Complete	PZ047560	PZ047561	PZ047562	PZ047563	PZ047564	PZ047565	PZ047566	PZ047567	36	Female	Out-patient
	EPI_ISL_19790284	A/San Luis Potosi/IBT_IMSS_01007930UIBMZ/2022	San Luis Potosi	A/H3N2		3C.2a1b.2a.2a.3	01007930UIBMZ	2022-07-13	2025-03-21	2025-03-21	7	Partial	PZ045121		PZ045122	PZ045123	PZ045124	PZ045125	PZ045126	PZ045127	32	Female	Out-patient
	EPI_ISL_19790283	A/Zacatecas/IBT_IMSS_01007803UIBMZ/2022	Zacatecas	A/H3N2		3C.2a1b.2a.2a.1	01007803UIBMZ	2022-07-14	2025-03-21	2025-03-21	7	Partial	PZ040247		PZ040248	PZ040249	PZ040250	PZ040251	PZ040252	PZ040253	33	Female	Out-patient
	EPI_ISL_19790282	A/San Luis Potosi/IBT_IMSS_01007722UIBMZ/2022	San Luis Potosi	A/H3N2		3C.2a1b.2a.2a.3	01007722UIBMZ	2022-07-11	2025-03-21	2025-03-21	8	Complete	PZ040239	PZ040240	PZ040241	PZ040242	PZ040243	PZ040244	PZ040245	PZ040246	24	Female	Out-patient
	EPI_ISL_19790281	A/San Luis Potosi/IBT_IMSS_01007720UIBMZ/2022	San Luis Potosi	A/H3N2		3C.2a1b.2a.2a.3b	01007720UIBMZ	2022-07-08	2025-03-21	2025-03-21	7	Partial	PZ040232		PZ040233	PZ040234	PZ040235	PZ040236	PZ040237	PZ040238	24	Female	Out-patient
	EPI_ISL_19790280	A/San Luis Potosi/IBT_IMSS_01007528UIBMZ/2022	San Luis Potosi	A/H3N2		3C.2a1b.2a.2a.3	01007528UIBMZ	2022-07-07	2025-03-21	2025-03-21	6	Partial	PZ045115			PZ045116	PZ045117	PZ045118	PZ045119	PZ045120	82	Female	In-patient
	EPI_ISL_19790279	A/San Luis Potosi/IBT_IMSS_01007381UIBMZ/2022	San Luis Potosi	A/H3N2			01007381UIBMZ	2022-06-28	2025-03-21	2025-03-21	2	Partial							PZ040230	PZ040231	20	Female	Out-patient
	EPI_ISL_19790278	A/San Luis Potosi/IBT_IMSS_01007380UIBMZ/2022	San Luis Potosi	A/H3N2		3C.2a1b.2a.2a.3	01007380UIBMZ	2022-06-28	2025-03-21	2025-03-21	7	Partial	PZ045108		PZ045109	PZ045110	PZ045111	PZ045112	PZ045113	PZ045114	19	Female	Out-patient
	EPI_ISL_19790277	A/San Luis Potosi/IBT_IMSS_01007379UIBMZ/2022	San Luis Potosi	A/H3N2		3C.2a1b.2a.2a.3	01007379UIBMZ	2022-06-28	2025-03-21	2025-03-21	7	Partial	PZ045101		PZ045102	PZ045103	PZ045104	PZ045105	PZ045106	PZ045107	39	Male	Out-patient
	EPI_ISL_19790276	A/San Luis Potosi/IBT_IMSS_01007375UIBMZ/2022	San Luis Potosi	A/H3N2		3C.2a1b.2a.2a.3	01007375UIBMZ	2022-06-22	2025-03-21	2025-03-21	7	Partial	PZ040223		PZ040224	PZ040225	PZ040226	PZ040227	PZ040228	PZ040229	25	Female	Out-patient
	EPI_ISL_19790275	A/San Luis Potosi/IBT_IMSS_01007341UIBMZ/2022	San Luis Potosi	A/H3N2		3C.2a1b.2a.2a.3	01007341UIBMZ	2022-06-30	2025-03-21	2025-03-21	7	Partial	PZ045094		PZ045095	PZ045096	PZ045097	PZ045098	PZ045099	PZ045100	32	Male	In-patient
	EPI_ISL_19790274	A/San Luis Potosi/IBT_IMSS_01007332UIBMZ/2022	San Luis Potosi	A/H3N2		3C.2a1b.2a.2a.3	01007332UIBMZ	2022-06-28	2025-03-21	2025-03-21	8	Complete	PZ047552	PZ047553	PZ047554	PZ047555	PZ047556	PZ047557	PZ047558	PZ047559	5	Male	Out-patient
	EPI_ISL_19790273	A/San Luis Potosi/IBT_IMSS_01007321UIBMZ/2022	San Luis Potosi	A/H3N2		3C.2a1b.2a.2a.3	01007321UIBMZ	2022-06-24	2025-03-21	2025-03-21	7	Partial	PZ040216		PZ040217	PZ040218	PZ040219	PZ040220	PZ040221	PZ040222	76	Female	In-patient
	EPI_ISL_19790272	A/San Luis Potosi/IBT_IMSS_01007288UIBMZ/2022	San Luis Potosi	A/H3N2		3C.2a1b.2a.2b	01007288UIBMZ	2022-06-20	2025-03-21	2025-03-21	7	Partial	PZ045087		PZ045088	PZ045089	PZ045090	PZ045091	PZ045092	PZ045093	30	Male	Out-patient
	EPI_ISL_19790271	A/Zacatecas/IBT_IMSS_01007184UIBMZ/2022	Zacatecas	A/H3N2		3C.2a1b.2a.2a.1a	01007184UIBMZ	2022-06-28	2025-03-21	2025-03-21	8	Complete	PZ045079	PZ045080	PZ045081	PZ045082	PZ045083	PZ045084	PZ045085	PZ045086	19	Female	Out-patient
	EPI_ISL_19790270	A/Zacatecas/IBT_IMSS_01007153UIBMZ/2022	Zacatecas	A/H3N2		3C.2a1b.2a.2a.3	01007153UIBMZ	2022-06-25	2025-03-21	2025-03-21	8	Complete	PZ045071	PZ045072	PZ045073	PZ045074	PZ045075	PZ045076	PZ045077	PZ045078	19	Male	Out-patient
	EPI_ISL_19790269	A/San Luis Potosi/IBT_IMSS_01007097UIBMZ/2022	San Luis Potosi	A/H3N2		3C.2a1b.2a.2a.3	01007097UIBMZ	2022-06-23	2025-03-21	2025-03-21	7	Partial	PZ040209		PZ040210	PZ040211	PZ040212	PZ040213	PZ040214	PZ040215	58	Female	In-patient
	EPI_ISL_19790268	A/Zacatecas/IBT_IMSS_01007065UIBMZ/2022	Zacatecas	A/H3N2		3C.2a1b.2a.2a.3	01007065UIBMZ	2022-06-22	2025-03-21	2025-03-21	7	Partial	PZ040202		PZ040203	PZ040204	PZ040205	PZ040206	PZ040207	PZ040208	44	Male	Out-patient
	EPI_ISL_19790267	A/Zacatecas/IBT_IMSS_01007025UIBMZ/2022	Zacatecas	A/H3N2		3C.2a1b.2a.2a.3	01007025UIBMZ	2022-06-20	2025-03-21	2025-03-21	8	Complete	PZ040194	PZ040195	PZ040196	PZ040197	PZ040198	PZ040199	PZ040200	PZ040201	21	Female	Out-patient
	EPI_ISL_19790266	A/Zacatecas/IBT_IMSS_01007018UIBMZ/2022	Zacatecas	A/H3N2		3C.2a1b.2a.2a	01007018UIBMZ	2022-06-21	2025-03-21	2025-03-21	7	Partial	PZ045064		PZ045065	PZ045066	PZ045067	PZ045068	PZ045069	PZ045070	51	Female	Out-patient
	EPI_ISL_19790265	A/Zacatecas/IBT_IMSS_01007016UIBMZ/2022	Zacatecas	A/H3N2		3C.2a1b.2a.2a.3	01007016UIBMZ	2022-06-21	2025-03-21	2025-03-21	7	Partial	PZ040187		PZ040188	PZ040189	PZ040190	PZ040191	PZ040192	PZ040193	58	Female	Out-patient
	EPI_ISL_19790264	A/San Luis Potosi/IBT_IMSS_01006991UIBMZ/2022	San Luis Potosi	A/H3N2		3C.2a1b.2a.2a.3	01006991UIBMZ	2022-06-17	2025-03-21	2025-03-21	8	Complete	PZ040179	PZ040180	PZ040181	PZ040182	PZ040183	PZ040184	PZ040185	PZ040186	27	Female	Out-patient
	EPI_ISL_19790263	A/Zacatecas/IBT_IMSS_01006975UIBMZ/2022	Zacatecas	A/H3N2		3C.2a1b.2a.2a.3	01006975UIBMZ	2022-06-17	2025-03-21	2025-03-21	7	Partial	PZ040172		PZ040173	PZ040174	PZ040175	PZ040176	PZ040177	PZ040178	39	Male	Out-patient
	EPI_ISL_19790262	A/Zacatecas/IBT_IMSS_01006974UIBMZ/2022	Zacatecas	A/H3N2		3C.2a1b.2a.2a.3	01006974UIBMZ	2022-06-16	2025-03-21	2025-03-21	8	Complete	PZ045056	PZ045057	PZ045058	PZ045059	PZ045060	PZ045061	PZ045062	PZ045063	44	Male	Out-patient
	EPI_ISL_19790261	A/Zacatecas/IBT_IMSS_01006973UIBMZ/2022	Zacatecas	A/H3N2		3C.2a1b.2a.2a.3	01006973UIBMZ	2022-06-16	2025-03-21	2025-03-21	7	Partial	PZ040165		PZ040166	PZ040167	PZ040168	PZ040169	PZ040170	PZ040171	24	Male	Out-patient
	EPI_ISL_19790260	A/Zacatecas/IBT_IMSS_01006972UIBMZ/2022	Zacatecas	A/H3N2		3C.2a1b.2a.2a.3	01006972UIBMZ	2022-06-16	2025-03-21	2025-03-21	7	Partial	PZ040158		PZ040159	PZ040160	PZ040161	PZ040162	PZ040163	PZ040164	45	Male	Out-patient
	EPI_ISL_19790259	A/Zacatecas/IBT_IMSS_01006970UIBMZ/2022	Zacatecas	A/H3N2		3C.2a1b.2a.2a.3	01006970UIBMZ	2022-06-15	2025-03-21	2025-03-21	8	Complete	PZ045048	PZ045049	PZ045050	PZ045051	PZ045052	PZ045053	PZ045054	PZ045055	38	Male	Out-patient
	EPI_ISL_19784270	A/Quintana Roo/IBT-IMSS-01000123UIMY/2022	Quintana Roo	A/H3N2		3C.2a1b.2a.2a.1	01000123UIMY	2022-12-29	2025-03-19	2025-03-18	7	Partial	PZ040151		PZ040152	PZ040153	PZ040154	PZ040155	PZ040156	PZ040157	24	Male	Out-patient
	EPI_ISL_19899089	A/Mexico City/IBT_INER_INF_573/2023	Mexico City	A/H3N2		3C.2a1b.2a.2a.1	INF_573	2023-01-10	2025-06-10	2025-06-10	8	Complete	PZ042040	PZ042041	PZ042042	PZ042043	PZ042044	PZ042045	PZ042046	PZ042047	33	Male	In-patient
	EPI_ISL_19899088	A/Mexico City/IBT_INER_INF_569/2023	Mexico City	A/H3N2		3C.2a1b.2a.2a.1	INF_569	2023-01-12	2025-06-10	2025-06-10	8	Complete	PZ042032	PZ042033	PZ042034	PZ042035	PZ042036	PZ042037	PZ042038	PZ042039	25	Female	Recovered
	EPI_ISL_19791074	A/Mexico City/IBT_IMSS_01127971LCE/2022	Mexico City	A/H3N2		3C.2a1b.2a.2a.1	01127971LCE	2022-12-16	2025-03-21	2025-03-21	7	Partial	PZ045952		PZ045953	PZ045954	PZ045955	PZ045956	PZ045957	PZ045958	30	Male	Out-patient
	EPI_ISL_19791072	A/State of Mexico/IBT_IMSS_01127970LCE/2022	State of Mexico	A/H3N2		3C.2a1b.2a.2a	01127970LCE	2022-12-16	2025-03-21	2025-03-21	5	Partial				PZ040897	PZ040898	PZ040899	PZ040900	PZ040901	36	Female	Out-patient
	EPI_ISL_19791070	A/State of Mexico/IBT_IMSS_01126363LCE/2022	State of Mexico	A/H3N2		3C.2a1b.2a.2b	01126363LCE	2022-12-08	2025-03-21	2025-03-21	7	Partial	PZ045945		PZ045946	PZ045947	PZ045948	PZ045949	PZ045950	PZ045951	62	Male	In-patient
	EPI_ISL_19791069	A/State of Mexico/IBT_IMSS_01126236LCE/2022	State of Mexico	A/H3N2		3C.2a1b.2a.2a.1	01126236LCE	2022-12-09	2025-03-21	2025-03-21	7	Partial	PZ045938		PZ045939	PZ045940	PZ045941	PZ045942	PZ045943	PZ045944	74	Male	In-patient
	EPI_ISL_19791067	A/State of Mexico/IBT_IMSS_01125995LCE/2022	State of Mexico	A/H3N2		3C.2a1b.2a.2a	01125995LCE	2022-12-11	2025-03-21	2025-03-21	5	Partial				PZ045933	PZ045934	PZ045935	PZ045936	PZ045937	12	Male	In-patient
	EPI_ISL_19791065	A/Baja California/IBT_IMSS_01125976LCE/2022	Baja California	A/H3N2		3C.2a1b.2a.2a.1	01125976LCE	2022-12-07	2025-03-21	2025-03-21	8	Complete	PZ046760	PZ046761	PZ046762	PZ046763	PZ046764	PZ046765	PZ046766	PZ046767	72	Female	In-patient
	EPI_ISL_19791063	A/Baja California/IBT_IMSS_01125751LCE/2022	Baja California	A/H3N2		3C.2a1b.2a.2a.3b	01125751LCE	2022-12-06	2025-03-21	2025-03-21	8	Complete	PZ045925	PZ045926	PZ045927	PZ045928	PZ045929	PZ045930	PZ045931	PZ045932	10	Male	In-patient
	EPI_ISL_19791061	A/Mexico City/IBT_IMSS_01124380LCE/2022	Mexico City	A/H3N2		3C.2a1b.2a.2a.1	01124380LCE	2022-12-07	2025-03-21	2025-03-21	8	Complete	PZ041928	PZ041929	PZ041930	PZ041931	PZ041932	PZ041933	PZ041934	PZ041935	36	Male	Out-patient
	EPI_ISL_19791059	A/Baja California/IBT_IMSS_01124276LCE/2022	Baja California	A/H3N2		3C.2a1b.2a.2a.1	01124276LCE	2022-12-02	2025-03-21	2025-03-21	8	Complete	PZ046752	PZ046753	PZ046754	PZ046755	PZ046756	PZ046757	PZ046758	PZ046759	84	Male	In-patient
	EPI_ISL_19791057	A/State of Mexico/IBT_IMSS_01124244LCE/2022	State of Mexico	A/H3N2		3C.2a1b.2a.2a.1	01124244LCE	2022-12-05	2025-03-21	2025-03-21	8	Complete	PZ042632	PZ042633	PZ042634	PZ042635	PZ042636	PZ042637	PZ042638	PZ042639	26	Male	In-patient
	EPI_ISL_19791055	A/Mexico City/IBT_IMSS_01123710LCE/2022	Mexico City	A/H3N2		3C.2a1b.2a.2a.1	01123710LCE	2022-12-05	2025-03-21	2025-03-21	5	Partial				PZ045920	PZ045921	PZ045922	PZ045923	PZ045924	59	Male	In-patient
	EPI_ISL_19791053	A/Mexico City/IBT_IMSS_01123663LCE/2022	Mexico City	A/H3N2		3C.2a1b.2a.2a.1	01123663LCE	2022-12-02	2025-03-21	2025-03-21	8	Complete	PZ041920	PZ041921	PZ041922	PZ041923	PZ041924	PZ041925	PZ041926	PZ041927	30	Female	In-patient
	EPI_ISL_19791051	A/Mexico City/IBT_IMSS_01123509LCE/2022	Mexico City	A/H3N2		3C.2a1b.2a.2a	01123509LCE	2022-12-03	2025-03-21	2025-03-21	8	Complete	PZ041912	PZ041913	PZ041914	PZ041915	PZ041916	PZ041917	PZ041918	PZ041919	16	Female	Out-patient
	EPI_ISL_19791049	A/Mexico City/IBT_IMSS_01123472LCE/2022	Mexico City	A/H3N2		3C.2a1b.2a.2a.1	01123472LCE	2022-12-02	2025-03-21	2025-03-21	8	Complete	PZ041904	PZ041905	PZ041906	PZ041907	PZ041908	PZ041909	PZ041910	PZ041911	23	Female	Out-patient
	EPI_ISL_19791047	A/Baja California/IBT_IMSS_01123367LCE/2022	Baja California	A/H3N2		3C.2a1b.2a.2a.3b	01123367LCE	2022-11-30	2025-03-21	2025-03-21	8	Complete	PZ045912	PZ045913	PZ045914	PZ045915	PZ045916	PZ045917	PZ045918	PZ045919	26	Female	Out-patient
	EPI_ISL_19791045	A/Baja California/IBT_IMSS_01123363LCE/2022	Baja California	A/H3N2		3C.2a1b.2a.2a.1	01123363LCE	2022-11-29	2025-03-21	2025-03-21	8	Complete	PZ046744	PZ046745	PZ046746	PZ046747	PZ046748	PZ046749	PZ046750	PZ046751	20	Female	Out-patient
	EPI_ISL_19791043	A/Baja California/IBT_IMSS_01122772LCE/2022	Baja California	A/H3N2		3C.2a1b.2a.2a.1	01122772LCE	2022-11-29	2025-03-21	2025-03-21	8	Complete	PZ046736	PZ046737	PZ046738	PZ046739	PZ046740	PZ046741	PZ046742	PZ046743	88	Female	In-patient
	EPI_ISL_19791042	A/Mexico City/IBT_IMSS_01122673LCE/2022	Mexico City	A/H3N2		3C.2a1b.2a.2a.1	01122673LCE	2022-12-01	2025-03-21	2025-03-21	8	Complete	PZ047056	PZ047057	PZ047058	PZ047059	PZ047060	PZ047061	PZ047062	PZ047063	19	Female	Out-patient
	EPI_ISL_19791039	A/State of Mexico/IBT_IMSS_01122196LCE/2022	State of Mexico	A/H3N2		3C.2a1b.2a.2a.1	01122196LCE	2022-11-29	2025-03-21	2025-03-21	8	Complete	PZ042624	PZ042625	PZ042626	PZ042627	PZ042628	PZ042629	PZ042630	PZ042631	66	Male	Out-patient
	EPI_ISL_19791037	A/Puebla/IBT_IMSS_01121972LCE/2022	Puebla	A/H3N2		3C.2a1b.2a.2a.1	01121972LCE	2022-11-28	2025-03-21	2025-03-21	7	Partial	PZ045905		PZ045906	PZ045907	PZ045908	PZ045909	PZ045910	PZ045911	23	Male	In-patient
	EPI_ISL_19791035	A/Mexico City/IBT_IMSS_01121685LCE/2022	Mexico City	A/H3N2		3C.2a1b.2a.2a.3	01121685LCE	2022-11-24	2025-03-21	2025-03-21	8	Complete	PZ045897	PZ045898	PZ045899	PZ045900	PZ045901	PZ045902	PZ045903	PZ045904	38	Male	Out-patient
	EPI_ISL_19791033	A/Mexico City/IBT_IMSS_01121621LCE/2022	Mexico City	A/H3N2		3C.2a1b.2a.2a.3	01121621LCE	2022-11-25	2025-03-21	2025-03-21	6	Partial	PZ045891			PZ045892	PZ045893	PZ045894	PZ045895	PZ045896	22	Male	Out-patient
	EPI_ISL_19791031	A/Mexico City/IBT_IMSS_01121607LCE/2022	Mexico City	A/H3N2		3C.2a1b.2a.2a.1	01121607LCE	2022-11-27	2025-03-21	2025-03-21	8	Complete	PZ047048	PZ047049	PZ047050	PZ047051	PZ047052	PZ047053	PZ047054	PZ047055	3	Female	Out-patient
	EPI_ISL_19791029	A/Mexico City/IBT_IMSS_01121392LCE/2022	Mexico City	A/H3N2		3C.2a1b.2a.2a.1	01121392LCE	2022-11-28	2025-03-21	2025-03-21	8	Complete	PZ041896	PZ041897	PZ041898	PZ041899	PZ041900	PZ041901	PZ041902	PZ041903	27	Female	Out-patient
	EPI_ISL_19791027	A/Mexico City/IBT_IMSS_01121227LCE/2022	Mexico City	A/H3N2		3C.2a1b.2a.2a.1	01121227LCE	2022-11-27	2025-03-21	2025-03-21	8	Complete	PZ041888	PZ041889	PZ041890	PZ041891	PZ041892	PZ041893	PZ041894	PZ041895	35	Female	Out-patient
	EPI_ISL_19791025	A/Baja California/IBT_IMSS_01121167LCE/2022	Baja California	A/H3N2		3C.2a1b.2a.2a.1	01121167LCE	2022-11-24	2025-03-21	2025-03-21	8	Complete	PZ041648	PZ041649	PZ041650	PZ041651	PZ041652	PZ041653	PZ041654	PZ041655	53	Male	Out-patient
	EPI_ISL_19791023	A/Baja California/IBT_IMSS_01120876LCE/2022	Baja California	A/H3N2		3C.2a1b.2a.2a.1	01120876LCE	2022-11-24	2025-03-21	2025-03-21	8	Complete	PZ041640	PZ041641	PZ041642	PZ041643	PZ041644	PZ041645	PZ041646	PZ041647	15	Female	Out-patient
	EPI_ISL_19791021	A/Baja California/IBT_IMSS_01120860LCE/2022	Baja California	A/H3N2		3C.2a1b.2a.2a.3b	01120860LCE	2022-11-23	2025-03-21	2025-03-21	8	Complete	PZ045883	PZ045884	PZ045885	PZ045886	PZ045887	PZ045888	PZ045889	PZ045890	32	Male	Out-patient
	EPI_ISL_19791019	A/Baja California/IBT_IMSS_01120858LCE/2022	Baja California	A/H3N2		3C.2a1b.2a.2a.1	01120858LCE	2022-11-22	2025-03-21	2025-03-21	8	Complete	PZ046728	PZ046729	PZ046730	PZ046731	PZ046732	PZ046733	PZ046734	PZ046735	75	Female	In-patient
	EPI_ISL_19791017	A/Mexico City/IBT_IMSS_01120186LCE/2022	Mexico City	A/H3N2		3C.2a1b.2a.2a.1	01120186LCE	2022-11-24	2025-03-21	2025-03-21	8	Complete	PZ041880	PZ041881	PZ041882	PZ041883	PZ041884	PZ041885	PZ041886	PZ041887	27	Male	Out-patient
	EPI_ISL_19791015	A/Mexico City/IBT_IMSS_01119627LCE/2022	Mexico City	A/H3N2		3C.2a1b.2a.2a.1	01119627LCE	2022-11-22	2025-03-21	2025-03-21	8	Complete	PZ047040	PZ047041	PZ047042	PZ047043	PZ047044	PZ047045	PZ047046	PZ047047	30	Female	In-patient
	EPI_ISL_19791013	A/Baja California/IBT_IMSS_01119230LCE/2022	Baja California	A/H3N2		3C.2a1b.2a.2a.1	01119230LCE	2022-11-17	2025-03-21	2025-03-21	8	Complete	PZ041632	PZ041633	PZ041634	PZ041635	PZ041636	PZ041637	PZ041638	PZ041639	28	Male	Out-patient
	EPI_ISL_19791011	A/Baja California/IBT_IMSS_01119218LCE/2022	Baja California	A/H3N2		3C.2a1b.2a.2a.1	01119218LCE	2022-11-15	2025-03-21	2025-03-21	8	Complete	PZ046720	PZ046721	PZ046722	PZ046723	PZ046724	PZ046725	PZ046726	PZ046727	66	Female	Out-patient
	EPI_ISL_19791009	A/Baja California Sur/IBT_IMSS_01119120LCE/2022	Baja California Sur	A/H3N2		3C.2a1b.2a.2a.3	01119120LCE	2022-11-14	2025-03-21	2025-03-21	8	Complete	PZ046664	PZ046665	PZ046666	PZ046667	PZ046668	PZ046669	PZ046670	PZ046671	23	Male	Out-patient
	EPI_ISL_19791007	A/Baja California/IBT_IMSS_01119029LCE/2022	Baja California	A/H3N2		3C.2a1b.2a.2b	01119029LCE	2022-11-15	2025-03-21	2025-03-21	7	Partial	PZ045876		PZ045877	PZ045878	PZ045879	PZ045880	PZ045881	PZ045882	48	Male	Out-patient
	EPI_ISL_19791005	A/Baja California/IBT_IMSS_01119026LCE/2022	Baja California	A/H3N2		3C.2a1b.2a.2a.1	01119026LCE	2022-11-16	2025-03-21	2025-03-21	8	Complete	PZ045868	PZ045869	PZ045870	PZ045871	PZ045872	PZ045873	PZ045874	PZ045875	81	Male	In-patient
	EPI_ISL_19791004	A/State of Mexico/IBT_IMSS_01117339LCE/2022	State of Mexico	A/H3N2		3C.2a1b.2a.2a.1	01117339LCE	2022-11-12	2025-03-21	2025-03-21	8	Complete	PZ047640	PZ047641	PZ047642	PZ047643	PZ047644	PZ047645	PZ047646	PZ047647	30	Female	In-patient
	EPI_ISL_19791002	A/Baja California Sur/IBT_IMSS_01117111LCE/2022	Baja California Sur	A/H3N2		3C.2a1b.2a.2a.1	01117111LCE	2022-11-11	2025-03-21	2025-03-21	8	Complete	PZ041608	PZ041609	PZ041610	PZ041611	PZ041612	PZ041613	PZ041614	PZ041615	32	Female	Out-patient
	EPI_ISL_19791000	A/Baja California Sur/IBT_IMSS_01117110LCE/2022	Baja California Sur	A/H3N2		3C.2a1b.2a.2a.1	01117110LCE	2022-11-11	2025-03-21	2025-03-21	8	Complete	PZ041600	PZ041601	PZ041602	PZ041603	PZ041604	PZ041605	PZ041606	PZ041607	25	Female	Out-patient
	EPI_ISL_19790998	A/Mexico City/IBT_IMSS_01117077LCE/2022	Mexico City	A/H3N2		3C.2a1b.2a.2a.3	01117077LCE	2022-11-12	2025-03-21	2025-03-21	8	Complete	PZ041872	PZ041873	PZ041874	PZ041875	PZ041876	PZ041877	PZ041878	PZ041879	17	Female	In-patient
	EPI_ISL_19790996	A/Baja California/IBT_IMSS_01117054LCE/2022	Baja California	A/H3N2		3C.2a1b.2a.2a.1	01117054LCE	2022-11-08	2025-03-21	2025-03-21	8	Complete	PZ046712	PZ046713	PZ046714	PZ046715	PZ046716	PZ046717	PZ046718	PZ046719	30	Male	Out-patient
	EPI_ISL_19790994	A/Baja California/IBT_IMSS_01117052LCE/2022	Baja California	A/H3N2		3C.2a1b.2a.2a.1	01117052LCE	2022-11-08	2025-03-21	2025-03-21	8	Complete	PZ041624	PZ041625	PZ041626	PZ041627	PZ041628	PZ041629	PZ041630	PZ041631	26	Female	Out-patient
	EPI_ISL_19790992	A/Baja California/IBT_IMSS_01117048LCE/2022	Baja California	A/H3N2		3C.2a1b.2a.2a.1	01117048LCE	2022-10-26	2025-03-21	2025-03-21	8	Complete	PZ046704	PZ046705	PZ046706	PZ046707	PZ046708	PZ046709	PZ046710	PZ046711	23	Female	Out-patient
	EPI_ISL_19790990	A/Baja California/IBT_IMSS_01117002LCE/2022	Baja California	A/H3N2		3C.2a1b.2a.2a.1	01117002LCE	2022-11-10	2025-03-21	2025-03-21	8	Complete	PZ041616	PZ041617	PZ041618	PZ041619	PZ041620	PZ041621	PZ041622	PZ041623	31	Female	Out-patient
	EPI_ISL_19790988	A/Baja California/IBT_IMSS_01117001LCE/2022	Baja California	A/H3N2		3C.2a1b.2a.2a.3	01117001LCE	2022-11-10	2025-03-21	2025-03-21	7	Partial	PZ040890		PZ040891	PZ040892	PZ040893	PZ040894	PZ040895	PZ040896	28	Female	Out-patient
	EPI_ISL_19790986	A/Baja California/IBT_IMSS_01116996LCE/2022	Baja California	A/H3N2		3C.2a1b.2a.2a.3b	01116996LCE	2022-11-09	2025-03-21	2025-03-21	7	Partial	PZ040883		PZ040884	PZ040885	PZ040886	PZ040887	PZ040888	PZ040889	24	Female	Out-patient
	EPI_ISL_19790983	A/Quintana Roo/IBT_IMSS_01116917LCE/2022	Quintana Roo	A/H3N2		3C.2a1b.2a.2a.1	01116917LCE	2022-11-03	2025-03-21	2025-03-21	8	Complete	PZ042496	PZ042497	PZ042498	PZ042499	PZ042500	PZ042501	PZ042502	PZ042503	40	Female	Out-patient
	EPI_ISL_19790981	A/State of Mexico/IBT_IMSS_01116894LCE/2022	State of Mexico	A/H3N2		3C.2a1b.2a.2a.1	01116894LCE	2022-11-10	2025-03-21	2025-03-21	8	Complete	PZ047632	PZ047633	PZ047634	PZ047635	PZ047636	PZ047637	PZ047638	PZ047639	13	Female	Out-patient
	EPI_ISL_19790980	A/State of Mexico/IBT_IMSS_01116887LCE/2022	State of Mexico	A/H3N2		3C.2a1b.2a.2a.3	01116887LCE	2022-11-09	2025-03-21	2025-03-21	8	Complete	PZ045860	PZ045861	PZ045862	PZ045863	PZ045864	PZ045865	PZ045866	PZ045867	47	Female	Out-patient
	EPI_ISL_19790977	A/State of Mexico/IBT_IMSS_01116885LCE/2022	State of Mexico	A/H3N2		3C.2a1b.2a.2a.1	01116885LCE	2022-11-10	2025-03-21	2025-03-21	8	Complete	PZ042616	PZ042617	PZ042618	PZ042619	PZ042620	PZ042621	PZ042622	PZ042623	31	Female	Out-patient
	EPI_ISL_19790976	A/Puebla/IBT_IMSS_01116845LCE/2022	Puebla	A/H3N2		3C.2a1b.2a.2a.1	01116845LCE	2022-11-07	2025-03-21	2025-03-21	7	Partial	PZ040876		PZ040877	PZ040878	PZ040879	PZ040880	PZ040881	PZ040882	30	Male	Out-patient
	EPI_ISL_19790974	A/Puebla/IBT_IMSS_01092684LCE/2022	Puebla	A/H3N2		3C.2a1b.2a.2a.1	01092684LCE	2022-08-05	2025-03-21	2025-03-21	8	Complete	PZ042256	PZ042257	PZ042258	PZ042259	PZ042260	PZ042261	PZ042262	PZ042263	24	Female	In-patient
	EPI_ISL_19790973	A/Puebla/IBT_IMSS_01116844LCE/2022	Puebla	A/H3N2		3C.2a1b.2a.2a.1	01116844LCE	2022-11-07	2025-03-21	2025-03-21	8	Complete	PZ042328	PZ042329	PZ042330	PZ042331	PZ042332	PZ042333	PZ042334	PZ042335	13	Male	Out-patient
	EPI_ISL_19790971	A/Puebla/IBT_IMSS_01116840LCE/2022	Puebla	A/H3N2		3C.2a1b.2a.2a.3b	01116840LCE	2022-11-09	2025-03-21	2025-03-21	8	Complete	PZ045852	PZ045853	PZ045854	PZ045855	PZ045856	PZ045857	PZ045858	PZ045859	13	Male	Out-patient
	EPI_ISL_19790969	A/Puebla/IBT_IMSS_01116839LCE/2022	Puebla	A/H3N2		3C.2a1b.2a.2a.3	01116839LCE	2022-11-09	2025-03-21	2025-03-21	8	Complete	PZ047432	PZ047433	PZ047434	PZ047435	PZ047436	PZ047437	PZ047438	PZ047439	4	Male	Out-patient
	EPI_ISL_19790967	A/Puebla/IBT_IMSS_01116826LCE/2022	Puebla	A/H3N2		3C.2a1b.2a.2b	01116826LCE	2022-11-08	2025-03-21	2025-03-21	8	Complete	PZ042320	PZ042321	PZ042322	PZ042323	PZ042324	PZ042325	PZ042326	PZ042327	39	Female	Out-patient
	EPI_ISL_19790966	A/Puebla/IBT_IMSS_01116818LCE/2022	Puebla	A/H3N2		3C.2a1b.2a.2a.1	01116818LCE	2022-11-09	2025-03-21	2025-03-21	8	Complete	PZ042312	PZ042313	PZ042314	PZ042315	PZ042316	PZ042317	PZ042318	PZ042319	64	Female	Out-patient
	EPI_ISL_19790963	A/Colima/IBT_IMSS_01116772LCE/2022	Colima	A/H3N2		3C.2a1b.2a.2a.1	01116772LCE	2022-11-10	2025-03-21	2025-03-21	8	Complete	PZ041736	PZ041737	PZ041738	PZ041739	PZ041740	PZ041741	PZ041742	PZ041743	20	Male	Out-patient
	EPI_ISL_19790961	A/Baja California/IBT_IMSS_01113793LCE/2022	Baja California	A/H3N2		3C.2a1b.2a.2a.3b	01113793LCE	2022-10-26	2025-03-21	2025-03-21	8	Complete	PZ045844	PZ045845	PZ045846	PZ045847	PZ045848	PZ045849	PZ045850	PZ045851	19	Female	Out-patient
	EPI_ISL_19790959	A/Baja California/IBT_IMSS_01113779LCE/2022	Baja California	A/H3N2		3C.2a1b.2a.2a.3b	01113779LCE	2022-10-28	2025-03-21	2025-03-21	8	Complete	PZ046696	PZ046697	PZ046698	PZ046699	PZ046700	PZ046701	PZ046702	PZ046703	10	Female	Out-patient
	EPI_ISL_19790957	A/State of Mexico/IBT_IMSS_01113745LCE/2022	State of Mexico	A/H3N2		3C.2a1b.2a.2a.1	01113745LCE	2022-11-01	2025-03-21	2025-03-21	8	Complete	PZ047624	PZ047625	PZ047626	PZ047627	PZ047628	PZ047629	PZ047630	PZ047631	23	Male	Out-patient
	EPI_ISL_19790955	A/State of Mexico/IBT_IMSS_01113740LCE/2022	State of Mexico	A/H3N2		3C.2a1b.2a.2a.3b	01113740LCE	2022-10-31	2025-03-21	2025-03-21	8	Complete	PZ042608	PZ042609	PZ042610	PZ042611	PZ042612	PZ042613	PZ042614	PZ042615	39	Female	Out-patient
	EPI_ISL_19790953	A/State of Mexico/IBT_IMSS_01113736LCE/2022	State of Mexico	A/H3N2		3C.2a1b.2a.2a.1	01113736LCE	2022-11-01	2025-03-21	2025-03-21	8	Complete	PZ047616	PZ047617	PZ047618	PZ047619	PZ047620	PZ047621	PZ047622	PZ047623	31	Female	Out-patient
	EPI_ISL_19790950	A/Mexico City/IBT_IMSS_01113665LCE/2022	Mexico City	A/H3N2		3C.2a1b.2a.2a.1	01113665LCE	2022-10-31	2025-03-21	2025-03-21	8	Complete	PZ041864	PZ041865	PZ041866	PZ041867	PZ041868	PZ041869	PZ041870	PZ041871	16	Male	Out-patient
	EPI_ISL_19790948	A/Mexico City/IBT_IMSS_01113664LCE/2022	Mexico City	A/H3N2		3C.2a1b.2a.2a.3	01113664LCE	2022-11-01	2025-03-21	2025-03-21	8	Complete	PZ047032	PZ047033	PZ047034	PZ047035	PZ047036	PZ047037	PZ047038	PZ047039	25	Female	Out-patient
	EPI_ISL_19790946	A/State of Mexico/IBT_IMSS_01113643LCE/2022	State of Mexico	A/H3N2		3C.2a1b.2a.2a.1	01113643LCE	2022-10-31	2025-03-21	2025-03-21	8	Complete	PZ042600	PZ042601	PZ042602	PZ042603	PZ042604	PZ042605	PZ042606	PZ042607	32	Male	Out-patient
	EPI_ISL_19790945	A/Baja California/IBT_IMSS_01113547LCE/2022	Baja California	A/H3N2		3C.2a1b.2a.2a.3	01113547LCE	2022-10-21	2025-03-21	2025-03-21	8	Complete	PZ046688	PZ046689	PZ046690	PZ046691	PZ046692	PZ046693	PZ046694	PZ046695	17	Male	Out-patient
	EPI_ISL_19790943	A/Baja California/IBT_IMSS_01113539LCE/2022	Baja California	A/H3N2		3C.2a1b.2a.2a.3	01113539LCE	2022-10-27	2025-03-21	2025-03-21	7	Partial	PZ040869		PZ040870	PZ040871	PZ040872	PZ040873	PZ040874	PZ040875	20	Female	Out-patient
	EPI_ISL_19790941	A/Baja California/IBT_IMSS_01113535LCE/2022	Baja California	A/H3N2		3C.2a1b.2a.2a.1	01113535LCE	2022-10-28	2025-03-21	2025-03-21	8	Complete	PZ046680	PZ046681	PZ046682	PZ046683	PZ046684	PZ046685	PZ046686	PZ046687	37	Female	Out-patient
	EPI_ISL_19790939	A/Baja California/IBT_IMSS_01113531LCE/2022	Baja California	A/H3N2		3C.2a1b.2a.2a.3b	01113531LCE	2022-10-28	2025-03-21	2025-03-21	8	Complete	PZ040861	PZ040862	PZ040863	PZ040864	PZ040865	PZ040866	PZ040867	PZ040868	75	Male	Out-patient
	EPI_ISL_19790937	A/State of Mexico/IBT_IMSS_01113506LCE/2022	State of Mexico	A/H3N2		3C.2a1b.2a.2a.3b	01113506LCE	2022-10-27	2025-03-21	2025-03-21	8	Complete	PZ047608	PZ047609	PZ047610	PZ047611	PZ047612	PZ047613	PZ047614	PZ047615	32	Female	Out-patient
	EPI_ISL_19790935	A/State of Mexico/IBT_IMSS_01113503LCE/2022	State of Mexico	A/H3N2		3C.2a1b.2a.2b	01113503LCE	2022-10-26	2025-03-21	2025-03-21	8	Complete	PZ042592	PZ042593	PZ042594	PZ042595	PZ042596	PZ042597	PZ042598	PZ042599	23	Female	Out-patient
	EPI_ISL_19790934	A/State of Mexico/IBT_IMSS_01113473LCE/2022	State of Mexico	A/H3N2		3C.2a1b.2a.2a.3	01113473LCE	2022-10-28	2025-03-21	2025-03-21	8	Complete	PZ042584	PZ042585	PZ042586	PZ042587	PZ042588	PZ042589	PZ042590	PZ042591	25	Male	Out-patient
	EPI_ISL_19790931	A/State of Mexico/IBT_IMSS_01113472LCE/2022	State of Mexico	A/H3N2		3C.2a1b.2a.2a.1	01113472LCE	2022-10-28	2025-03-21	2025-03-21	8	Complete	PZ042576	PZ042577	PZ042578	PZ042579	PZ042580	PZ042581	PZ042582	PZ042583	45	Male	Out-patient
	EPI_ISL_19790929	A/State of Mexico/IBT_IMSS_01113459LCE/2022	State of Mexico	A/H3N2		3C.2a1b.2a.2a.3	01113459LCE	2022-10-29	2025-03-21	2025-03-21	5	Partial				PZ040856	PZ040857	PZ040858	PZ040859	PZ040860	1	Female	In-patient
	EPI_ISL_19790927	A/State of Mexico/IBT_IMSS_01113391LCE/2022	State of Mexico	A/H3N2		3C.2a1b.2a.2a.1	01113391LCE	2022-10-31	2025-03-21	2025-03-21	7	Partial	PZ040849		PZ040850	PZ040851	PZ040852	PZ040853	PZ040854	PZ040855	15	Female	Out-patient
	EPI_ISL_19790925	A/State of Mexico/IBT_IMSS_01113390LCE/2022	State of Mexico	A/H3N2		3C.2a1b.2a.2a.3	01113390LCE	2022-10-31	2025-03-21	2025-03-21	7	Partial	PZ040842		PZ040843	PZ040844	PZ040845	PZ040846	PZ040847	PZ040848	21	Female	Out-patient
	EPI_ISL_19790923	A/Puebla/IBT_IMSS_01112504LCE/2022	Puebla	A/H3N2		3C.2a1b.2a.2a.1	01112504LCE	2022-10-25	2025-03-21	2025-03-21	7	Partial	PZ040835		PZ040836	PZ040837	PZ040838	PZ040839	PZ040840	PZ040841	15	Female	Out-patient
	EPI_ISL_19790921	A/Baja California/IBT_IMSS_01112436LCE/2022	Baja California	A/H3N2		3C.2a1b.2a.2a.3b	01112436LCE	2022-10-21	2025-03-21	2025-03-21	8	Complete	PZ045836	PZ045837	PZ045838	PZ045839	PZ045840	PZ045841	PZ045842	PZ045843	39	Female	Out-patient
	EPI_ISL_19790919	A/Baja California/IBT_IMSS_01112431LCE/2022	Baja California	A/H3N2		3C.2a1b.2a.2a.3b	01112431LCE	2022-10-25	2025-03-21	2025-03-21	8	Complete	PZ040827	PZ040828	PZ040829	PZ040830	PZ040831	PZ040832	PZ040833	PZ040834	29	Female	Out-patient
	EPI_ISL_19790917	A/Baja California/IBT_IMSS_01112416LCE/2022	Baja California	A/H3N2		3C.2a1b.2a.2a.1	01112416LCE	2022-10-24	2025-03-21	2025-03-21	7	Partial	PZ040820		PZ040821	PZ040822	PZ040823	PZ040824	PZ040825	PZ040826	52	Female	Out-patient
	EPI_ISL_19790915	A/Baja California/IBT_IMSS_01112410LCE/2022	Baja California	A/H3N2		3C.2a1b.2a.2a.3b	01112410LCE	2022-10-21	2025-03-21	2025-03-21	7	Partial	PZ040813		PZ040814	PZ040815	PZ040816	PZ040817	PZ040818	PZ040819	30	Female	Out-patient
	EPI_ISL_19790914	A/Baja California/IBT_IMSS_01112408LCE/2022	Baja California	A/H3N2		3C.2a1b.2a.2a.3b	01112408LCE	2022-10-24	2025-03-21	2025-03-21	6	Partial	PZ040807			PZ040808	PZ040809	PZ040810	PZ040811	PZ040812	54	Female	Out-patient
	EPI_ISL_19790912	A/Mexico City/IBT_IMSS_01112376LCE/2022	Mexico City	A/H3N2			01112376LCE	2022-10-26	2025-03-21	2025-03-21	2	Partial							PZ040805	PZ040806	29	Male	Out-patient
	EPI_ISL_19790910	A/State of Mexico/IBT_IMSS_01112353LCE/2022	State of Mexico	A/H3N2		3C.2a1b.2a.2a.1	01112353LCE	2022-10-25	2025-03-21	2025-03-21	7	Partial	PZ045829		PZ045830	PZ045831	PZ045832	PZ045833	PZ045834	PZ045835	23	Male	Out-patient
	EPI_ISL_19790909	A/State of Mexico/IBT_IMSS_01112350LCE/2022	State of Mexico	A/H3N2		3C.2a1b.2a.2b	01112350LCE	2022-10-26	2025-03-21	2025-03-21	7	Partial	PZ040798		PZ040799	PZ040800	PZ040801	PZ040802	PZ040803	PZ040804	5	Male	In-patient
	EPI_ISL_19790907	A/Tamaulipas/IBT_IMSS_01112328LCE/2022	Tamaulipas	A/H3N2		3C.2a1b.2a.2b	01112328LCE	2022-10-24	2025-03-21	2025-03-21	8	Complete	PZ042744	PZ042745	PZ042746	PZ042747	PZ042748	PZ042749	PZ042750	PZ042751	28	Female	In-patient
	EPI_ISL_19790904	A/State of Mexico/IBT_IMSS_01112273LCE/2022	State of Mexico	A/H3N2		3C.2a1b.2a.2a.3	01112273LCE	2022-10-25	2025-03-21	2025-03-21	8	Complete	PZ047600	PZ047601	PZ047602	PZ047603	PZ047604	PZ047605	PZ047606	PZ047607	34	Female	Out-patient
	EPI_ISL_19790902	A/State of Mexico/IBT_IMSS_01112257LCE/2022	State of Mexico	A/H3N2		3C.2a1b.2a.2a.1	01112257LCE	2022-10-21	2025-03-21	2025-03-21	8	Complete	PZ047592	PZ047593	PZ047594	PZ047595	PZ047596	PZ047597	PZ047598	PZ047599	51	Male	Out-patient
	EPI_ISL_19790901	A/Mexico City/IBT_IMSS_01112228LCE/2022	Mexico City	A/H3N2		3C.2a1b.2a.2a.1	01112228LCE	2022-10-25	2025-03-21	2025-03-21	8	Complete	PZ047024	PZ047025	PZ047026	PZ047027	PZ047028	PZ047029	PZ047030	PZ047031	42	Female	Out-patient
	EPI_ISL_19790898	A/State of Mexico/IBT_IMSS_01112226LCE/2022	State of Mexico	A/H3N2		3C.2a1b.2a.2a.3b	01112226LCE	2022-10-26	2025-03-21	2025-03-21	8	Complete	PZ040790	PZ040791	PZ040792	PZ040793	PZ040794	PZ040795	PZ040796	PZ040797	59	Female	Out-patient
	EPI_ISL_19790896	A/Mexico City/IBT_IMSS_01112199LCE/2022	Mexico City	A/H3N2		3C.2a1b.2a.2a.3	01112199LCE	2022-10-24	2025-03-21	2025-03-21	8	Complete	PZ041856	PZ041857	PZ041858	PZ041859	PZ041860	PZ041861	PZ041862	PZ041863	4	Male	Out-patient
	EPI_ISL_19790894	A/Baja California/IBT_IMSS_01112117LCE/2022	Baja California	A/H3N2		3C.2a1b.2a.2a.1	01112117LCE	2022-10-20	2025-03-21	2025-03-21	7	Partial	PZ045822		PZ045823	PZ045824	PZ045825	PZ045826	PZ045827	PZ045828	53	Male	Out-patient
	EPI_ISL_19790892	A/Baja California/IBT_IMSS_01112112LCE/2022	Baja California	A/H3N2		3C.2a1b.2a.2a.1	01112112LCE	2022-10-21	2025-03-21	2025-03-21	7	Partial	PZ040783		PZ040784	PZ040785	PZ040786	PZ040787	PZ040788	PZ040789	38	Female	Out-patient
	EPI_ISL_19790890	A/Baja California/IBT_IMSS_01112108LCE/2022	Baja California	A/H3N2		3C.2a1b.2a.2a.3	01112108LCE	2022-10-21	2025-03-21	2025-03-21	8	Complete	PZ046672	PZ046673	PZ046674	PZ046675	PZ046676	PZ046677	PZ046678	PZ046679	39	Female	Out-patient
	EPI_ISL_19790888	A/Baja California Sur/IBT_IMSS_01112074LCE/2022	Baja California Sur	A/H3N2		3C.2a1b.2a.2a.3	01112074LCE	2022-10-24	2025-03-21	2025-03-21	8	Complete	PZ041592	PZ041593	PZ041594	PZ041595	PZ041596	PZ041597	PZ041598	PZ041599	83	Female	Out-patient
	EPI_ISL_19790886	A/Baja California Sur/IBT_IMSS_01112068LCE/2022	Baja California Sur	A/H3N2		3C.2a1b.2a.2a.1	01112068LCE	2022-10-19	2025-03-21	2025-03-21	5	Partial				PZ045817	PZ045818	PZ045819	PZ045820	PZ045821	31	Female	Out-patient
	EPI_ISL_19790884	A/Puebla/IBT_IMSS_01112049LCE/2022	Puebla	A/H3N2		3C.2a1b.2a.2a.1	01112049LCE	2022-10-24	2025-03-21	2025-03-21	8	Complete	PZ047424	PZ047425	PZ047426	PZ047427	PZ047428	PZ047429	PZ047430	PZ047431	3	Male	Out-patient
	EPI_ISL_19790882	A/Puebla/IBT_IMSS_01112044LCE/2022	Puebla	A/H3N2		3C.2a1b.2a.2a.1	01112044LCE	2022-10-23	2025-03-21	2025-03-21	7	Partial	PZ045810		PZ045811	PZ045812	PZ045813	PZ045814	PZ045815	PZ045816	4	Female	Out-patient
	EPI_ISL_19790880	A/Puebla/IBT_IMSS_01112041LCE/2022	Puebla	A/H3N2		3C.2a1b.2a.2a.1	01112041LCE	2022-10-20	2025-03-21	2025-03-21	8	Complete	PZ042304	PZ042305	PZ042306	PZ042307	PZ042308	PZ042309	PZ042310	PZ042311	54	Female	Out-patient
	EPI_ISL_19790879	A/Veracruz/IBT_IMSS_01112025LCE/2022	Veracruz	A/H3N2		3C.2a1b.2a.2a.3	01112025LCE	2022-10-21	2025-03-21	2025-03-21	6	Partial	PZ045804			PZ045805	PZ045806	PZ045807	PZ045808	PZ045809	36	Female	Out-patient
	EPI_ISL_19790876	A/Mexico City/IBT_IMSS_01112007LCE/2022	Mexico City	A/H3N2		3C.2a1b.2a.2a.3	01112007LCE	2022-10-24	2025-03-21	2025-03-21	8	Complete	PZ041848	PZ041849	PZ041850	PZ041851	PZ041852	PZ041853	PZ041854	PZ041855	20	Male	Out-patient
	EPI_ISL_19790875	A/Mexico City/IBT_IMSS_01111913LCE/2022	Mexico City	A/H3N2		3C.2a1b.2a.2a.1	01111913LCE	2022-10-24	2025-03-21	2025-03-21	5	Partial				PZ045799	PZ045800	PZ045801	PZ045802	PZ045803	2	Female	Out-patient
	EPI_ISL_19790873	A/Mexico City/IBT_IMSS_01111904LCE/2022	Mexico City	A/H3N2		3C.2a1b.2a.2a.1	01111904LCE	2022-10-24	2025-03-21	2025-03-21	8	Complete	PZ047016	PZ047017	PZ047018	PZ047019	PZ047020	PZ047021	PZ047022	PZ047023	14	Male	Out-patient
	EPI_ISL_19790871	A/Puebla/IBT_IMSS_01111848LCE/2022	Puebla	A/H3N2		3C.2a1b.2a.2a.3b	01111848LCE	2022-10-20	2025-03-21	2025-03-21	8	Complete	PZ042296	PZ042297	PZ042298	PZ042299	PZ042300	PZ042301	PZ042302	PZ042303	34	Female	Out-patient
	EPI_ISL_19790869	A/Puebla/IBT_IMSS_01111847LCE/2022	Puebla	A/H3N2		3C.2a1b.2a.2a.3	01111847LCE	2022-10-19	2025-03-21	2025-03-21	8	Complete	PZ042288	PZ042289	PZ042290	PZ042291	PZ042292	PZ042293	PZ042294	PZ042295	59	Male	Out-patient
	EPI_ISL_19790867	A/Baja California Sur/IBT_IMSS_01111807LCE/2022	Baja California Sur	A/H3N2		3C.2a1b.2a.2a.1	01111807LCE	2022-10-21	2025-03-21	2025-03-21	8	Complete	PZ046656	PZ046657	PZ046658	PZ046659	PZ046660	PZ046661	PZ046662	PZ046663	50	Female	Out-patient
	EPI_ISL_19790864	A/State of Mexico/IBT_IMSS_01111782LCE/2022	State of Mexico	A/H3N2		3C.2a1b.2a.2a.1	01111782LCE	2022-10-20	2025-03-21	2025-03-21	8	Complete	PZ047584	PZ047585	PZ047586	PZ047587	PZ047588	PZ047589	PZ047590	PZ047591	37	Male	Out-patient
	EPI_ISL_19790863	A/State of Mexico/IBT_IMSS_01111763LCE/2022	State of Mexico	A/H3N2		3C.2a1b.2a.2a.3	01111763LCE	2022-10-20	2025-03-21	2025-03-21	7	Partial	PZ045792		PZ045793	PZ045794	PZ045795	PZ045796	PZ045797	PZ045798	26	Female	Out-patient
	EPI_ISL_19790861	A/Puebla/IBT_IMSS_01110122LCE/2022	Puebla	A/H3N2		3C.2a1b.2a.2a.1	01110122LCE	2022-10-12	2025-03-21	2025-03-21	8	Complete	PZ042280	PZ042281	PZ042282	PZ042283	PZ042284	PZ042285	PZ042286	PZ042287	7	Male	Out-patient
	EPI_ISL_19790859	A/Mexico City/IBT_IMSS_01110054LCE/2022	Mexico City	A/H3N2		3C.2a1b.2a.2a.1	01110054LCE	2022-10-15	2025-03-21	2025-03-21	8	Complete	PZ047008	PZ047009	PZ047010	PZ047011	PZ047012	PZ047013	PZ047014	PZ047015	24	Female	Out-patient
	EPI_ISL_19790857	A/Mexico City/IBT_IMSS_01109921LCE/2022	Mexico City	A/H3N2		3C.2a1b.2a.2a.1	01109921LCE	2022-10-17	2025-03-21	2025-03-21	8	Complete	PZ041840	PZ041841	PZ041842	PZ041843	PZ041844	PZ041845	PZ041846	PZ041847	44	Female	Out-patient
	EPI_ISL_19790856	A/Mexico City/IBT_IMSS_01109911LCE/2022	Mexico City	A/H3N2		3C.2a1b.2a.2b	01109911LCE	2022-10-13	2025-03-21	2025-03-21	7	Partial	PZ040776		PZ040777	PZ040778	PZ040779	PZ040780	PZ040781	PZ040782	30	Female	Out-patient
	EPI_ISL_19790853	A/Baja California/IBT_IMSS_01109860LCE/2022	Baja California	A/H3N2		3C.2a1b.2a.2a.3b	01109860LCE	2022-10-10	2025-03-21	2025-03-21	8	Complete	PZ045784	PZ045785	PZ045786	PZ045787	PZ045788	PZ045789	PZ045790	PZ045791	25	Female	Out-patient
	EPI_ISL_19790851	A/Puebla/IBT_IMSS_01109699LCE/2022	Puebla	A/H3N2		3C.2a1b.2a.2a.1	01109699LCE	2022-10-12	2025-03-21	2025-03-21	5	Partial				PZ045779	PZ045780	PZ045781	PZ045782	PZ045783	28	Female	Out-patient
	EPI_ISL_19790849	A/State of Mexico/IBT_IMSS_01109637LCE/2022	State of Mexico	A/H3N2		3C.2a1b.2a.2a.3	01109637LCE	2022-10-12	2025-03-21	2025-03-21	6	Partial			PZ045773	PZ045774	PZ045775	PZ045776	PZ045777	PZ045778	67	Male	Out-patient
	EPI_ISL_19790546	A/Jalisco/IBT_IMSS_01026802CIBO/2022	Jalisco	A/H3N2		3C.2a1b.2a.2a.1	01026802CIBO	2022-07-15	2025-03-21	2025-03-21	8	Complete	PZ041768	PZ041769	PZ041770	PZ041771	PZ041772	PZ041773	PZ041774	PZ041775	20	Female	Out-patient

## Sheet: Table S2
	Table S2. Summary of genomic segment recovery across influenza virus subtypes from Mexico collected between June 1, 2022, and June 30, 2023. Values indicate the number and percentage of samples in which each genomic segment (PB2, PB1, PA, HA, NP, NA, MP, and NS) was successfully recovered relative to the total number of samples within each subtype. The total number of samples per subtype and the …
	Subtype	No. of samples (n)	Recovered segments (n, %)								Total recovered segments
			PB2	PB1	PA	HA	NP	NA	MP	NS
	A/H1N1	47	21 (44.6%)	6 (12.7%)	11 (23.4%)	45 (95.7%)	46 (97.8%)	47 (100%)	47 (100%)	47 (100%)	270
	A/H3N2	745	612 (82.1%)	402 (53.9%)	613 (82.2%)	713 (95.7%)	718 (96.3%)	725 (97.3%)	744 (99.8%)	741 (99.4%)	5268
	Influenza B	113	67 (59.2%)	60 (53.9%)	81 (71.6%)	83 (73.4%)	59 (52.2%)	80 (70.7%)	63 (55.7%)	110 (97.3%)	603
	Total	905	700 (77.3%)	468 (51.7%)	705 (77.9%)	841 (92.9%)	823 (90.9%)	852 (94.1%)	854 (94.3%)	898 (99.2%)	6141

## Sheet: Table S3
	Table S3. Regional comparison between sequenced influenza genomes and laboratory-confirmed influenza cases in Mexico during June 2022–June 2023.
	Region	No. genomes	Genome proportion (%)	No. confirmed cases	Case proportion (%)	Difference
	NW	50	5.52	885	7.65	−2.13
	NE	138	15.25	1564	13.52	1.73
	W	85	9.39	1148	9.93	−0.53
	CN	145	16.02	3091	26.73	−10.71
	CS	262	28.95	3652	31.58	−2.63
	SE	225	24.86	1225	10.59	14.27

## Sheet: Table S4
	Table S3. Recurrent amino acid substitutions in influenza A(H1N1)pdm09 viruses circulating in Mexico. Non-synonymous amino acid substitutions identified relative to the A/Victoria/2570/2019 reference strain are shown. Only recurrent substitutions (≥5% of sequences per protein) are included. For each substitution, the viral protein, amino acid change, frequency, FluSurver interest level, and funct…
	Protein	Mutation	No. sequence (%)	Interest level	FluSurver annotation
	PB2	M81I	30 (90.9%)	2	-
	PB1	T57K	17 (100.0%)	0	-
	PA	I30V	24 (100.0%)	1	viral oligomerization interfaces, binding small ligand(s)
	PA	K213R	9 (37.5%)	0	-
	PA	A337T	23 (95.8%)	2	-
	PA	G395S	24 (100.0%)	0	-
	PA	I438V	24 (100.0%)	0	-
	PA-X	I30V	23 (100.0%)	0	-
	PA-X	S213G	9 (39.1%)	0	-
	HA	K71Q	60 (100.0%)	1	viral oligomerization interfaces, binding small ligand(s), antibody recognition sites
	HA	P154S	54 (90.0%)	2	viral oligomerization interfaces, binding small ligand(s), antibody recognition sites, antigenic drift / escape mutant
	HA	K159R	55 (91.7%)	2	viral oligomerization interfaces, binding small ligand(s), antibody recognition sites
	HA	A203T	60 (100.0%)	1	antibody recognition sites, viral oligomerization interfaces, binding small ligand(s)
	HA	Q206E	60 (100.0%)	2	antibody recognition sites, binding small ligand(s), viral oligomerization interfaces, host specificity shift
	HA	T233A	37 (61.7%)	1	viral oligomerization interfaces, antibody recognition sites
	HA	R240Q*	59 (98.3%)	0	host cell receptor binding, binding small ligand(s), antibody recognition sites, host specificity shift
	HA	E241A	60 (100.0%)	2	viral oligomerization interfaces, binding small ligand(s), antibody recognition sites, host cell receptor binding, host specificity shift
	HA	R276K	60 (100.0%)	1	viral oligomerization interfaces, binding small ligand(s)
	HA	D277E	54 (90.0%)	1	viral oligomerization interfaces
	HA	T294A	54 (90.0%)	1	binding small ligand(s)
	HA	K325R	59 (98.3%)	1	viral oligomerization interfaces, binding small ligand(s), a T-cell epitope presented by MHC molecules, binding host protein(s)
	HA	E373D	54 (90.0%)	1	viral oligomerization interfaces, antibody recognition sites, binding small ligand(s)
	HA	I435V	60 (100.0%)	1	viral oligomerization interfaces
	HA	N468H	55 (91.7%)	1	viral oligomerization interfaces, a T-cell epitope presented by MHC molecules, binding small ligand(s)
	NP	E14D	6 (10.2%)	0	-
	NP	T22A	6 (10.2%)	0	-
	NP	S69P	20 (33.9%)	0	-
	NP	I136L	6 (10.2%)	0	-
	NP	P453Q	35 (59.3%)	1	viral oligomerization interfaces
	NA	I13V	18 (29.0%)	0	-
	NA	N50D	38 (61.3%)	2	viral oligomerization interfaces
	NA	S339L	20 (32.3%)	1	antibody recognition sites, viral oligomerization interfaces
	NA	G382E	34 (54.8%)	1	viral oligomerization interfaces, binding small ligand(s)
	NA	V453M	59 (95.2%)	1	viral oligomerization interfaces, binding small ligand(s), binding host protein(s)
	M1	L42I	59 (95.2%)	0	-
	M1	K98R	62 (100.0%)	1	viral oligomerization interfaces
	NS1	V84I	61 (98.4%)	1	viral oligomerization interfaces
	NS1	R108M	6 (9.7%)	1	binding host protein(s), viral oligomerization interfaces
	NS1	P212S	38 (61.3%)	2	virulence
	NEP	E67G	37 (59.7%)	2	virulence
	NEP	H85Q	53 (85.5%)	0	-
	NEP	L105I	53 (85.5%)	1	viral oligomerization interfaces

## Sheet: Table S5
	Table S4. Recurrent amino acid substitutions in influenza A(H3N2) viruses circulating in Mexico. Non-synonymous amino acid substitutions identified relative to the A/Darwin/9/2021 reference strain are shown. Only recurrent substitutions (≥5% of sequences per protein) are included. For each substitution, the viral protein, amino acid change, frequency, FluSurver interest level, and functional anno…
	Protein	Mutation	No. sequence (%)	Interest level	FluSurver annotation
	PB2	K62R	700 (99.4%)	0	-
	PB2	D107N	547 (77.7%)	0	-
	PB2	I147T	392 (55.7%)	0	-
	PB2	V410M	542 (77.0%)	0	-
	PB2	D680E	270 (38.4%)	1	binding small ligand(s), viral oligomerization interfaces
	PB1	I179M	485 (99.8%)	0	-
	PB1	L364I	27 (5.6%)	0	-
	PB1	V517I	486 (100.0%)	0	-
	PB1	I576L	377 (77.6%)	0	-
	PB1	K586R	361 (74.3%)	0	-
	PB1	D618E	305 (62.8%)	0	-
	PB1	R754K	73 (15.0%)	1	binding other viral protein(s), viral oligomerization interfaces
	PA	G101E	394 (55.0%)	0	-
	PA	V147I	717 (100.0%)	0	-
	PA	D216N	286 (39.9%)	0	-
	PA	K262N	170 (23.7%)	0	-
	PA	K262E	56 (7.8%)	0	-
	PA	I311M	389 (54.3%)	0	-
	PA	Y321C	679 (94.7%)	0	-
	PA	S364G	90 (12.6%)	0	-
	PA	T402S	571 (79.6%)	0	-
	PA	V407I	681 (95.0%)	0	-
	PA	K539R	54 (7.5%)	0	-
	PA	K605R	395 (55.1%)	0	-
	PA-X	G101E	389 (54.7%)	0	-
	PA-X	V147I	711 (100.0%)	0	-
	PA-X	N193S	554 (77.9%)	0	-
	PA-X	E209G	386 (54.3%)	0	-
	PA-X	P250Q	116 (16.3%)	0	-
	HA	E66K	126 (15.4%)	1	viral oligomerization interfaces, binding small ligand(s), antibody recognition sites
	HA	D69G	352 (43.1%)	1	viral oligomerization interfaces, antibody recognition sites
	HA	D69N	347 (42.5%)	1	viral oligomerization interfaces, antibody recognition sites
	HA	F95V	124 (15.2%)	1	viral oligomerization interfaces, antibody recognition sites, binding small ligand(s)
	HA	N110S	46 (5.6%)	1	binding small ligand(s), viral oligomerization interfaces
	HA	N112S	305 (37.4%)	1	binding small ligand(s), viral oligomerization interfaces, antibody recognition sites
	HA	D120G	353 (43.3%)	1	viral oligomerization interfaces, binding small ligand(s), a T-cell epitope presented by MHC molecules, antibody recognition sites
	HA	I156K	141 (17.3%)	2	viral oligomerization interfaces, binding small ligand(s), antibody recognition sites, antigenic drift / escape mutant
	HA	I156M	46 (5.6%)	2	viral oligomerization interfaces, binding small ligand(s), antibody recognition sites, antigenic drift / escape mutant
	HA	S172H	121 (14.8%)	2	host cell receptor binding, antibody recognition sites, binding small ligand(s), viral oligomerization interfaces, antigenic drift / escape mutant
	HA	N202D	816 (100.0%)	2	host cell receptor binding, binding small ligand(s), viral oligomerization interfaces, antibody recognition sites, antigenic drift / escape mutant
	HA	K292R	366 (44.9%)	1	viral oligomerization interfaces, binding small ligand(s), antibody recognition sites
	HA	N394S	320 (39.2%)	1	viral oligomerization interfaces, binding small ligand(s), antibody recognition sites, binding host protein(s)
	HA	N505T	196 (24.0%)	1	viral oligomerization interfaces, antibody recognition sites
	HA	K519R	181 (22.2%)	1	viral oligomerization interfaces
	NP	S69P	313 (39.4%)	0	-
	NP	M136L	451 (56.8%)	0	-
	NP	M136I	196 (24.7%)	0	-
	NP	D220E	646 (81.4%)	1	viral oligomerization interfaces
	NP	R236K	449 (56.5%)	1	binding nucleic acids
	NP	R400K	206 (25.9%)	1	viral oligomerization interfaces
	NP	I418L	646 (81.4%)	1	viral oligomerization interfaces, a T-cell epitope presented by MHC molecules
	NP	R461K	197 (24.8%)	1	viral oligomerization interfaces, binding nucleic acids
	NA	S44P	202 (24.9%)	0	-
	NA	N47S	133 (16.4%)	0	-
	NA	S150R	812 (100.0%)	2	binding small ligand(s), viral oligomerization interfaces, antibody recognition sites, strong drug resistance and mild drug resistance
	NA	T238A	341 (42.0%)	0	-
	NA	V263I	108 (13.3%)	2	viral oligomerization interfaces, binding small ligand(s)mild drug resistance
	NA	R315S	105 (12.9%)	1	viral oligomerization interfaces, binding small ligand(s)
	NA	S329N	293 (36.1%)	0	antibody recognition sites, binding small ligand(s), viral oligomerization interfaces
	NA	S331R	41 (5.0%)	2	binding small ligand(s), antibody recognition sites, viral oligomerization interfaces, mild drug resistance
	NA	D346G	349 (43.0%)	1	binding small ligand(s), viral oligomerization interfaces, antigenic drift / escape mutant
	NA	D346S	110 (13.5%)	1	binding small ligand(s), viral oligomerization interfaces, antigenic drift / escape mutant
	NA	S457T	50 (6.2%)	1	viral oligomerization interfaces, binding small ligand(s), binding host protein(s)
	NA	N463D	107 (13.2%)	2	viral oligomerization interfaces, binding small ligand(s), antibody recognition sites
	NA	S465N	107 (13.2%)	2	viral oligomerization interfaces, binding small ligand(s)
	NA	I469V	97 (11.9%)	1	viral oligomerization interfaces
	M2	N13S	66 (8.0%)	0	-
	M2	E14A	44 (5.4%)	0	-
	M2	N24D	464 (56.5%)	1	viral oligomerization interfaces, binding small ligand(s)
	M2	P25L	467 (56.9%)	1	viral oligomerization interfaces, binding small ligand(s)
	M2	G58S	363 (44.2%)	1	viral oligomerization interfaces
	NS1	I18V	526 (64.9%)	1	viral oligomerization interfaces
	NS1	K26N	637 (78.5%)	1	viral oligomerization interfaces, binding small ligand(s), binding host protein(s)
	NS1	L33I	125 (15.4%)	1	viral oligomerization interfaces, binding small ligand(s)
	NS1	V60A	648 (79.9%)	1	binding small ligand(s), viral oligomerization interfaces
	NS1	V82A	129 (15.9%)	1	viral oligomerization interfaces
	NS1	K108N	522 (64.4%)	1	binding host protein(s), viral oligomerization interfaces
	NS1	M124I	129 (15.9%)	1	binding host protein(s), viral oligomerization interfaces
	NS1	D152E	297 (36.6%)	1	binding small ligand(s), viral oligomerization interfaces
	NS1	H207N	624 (76.9%)	0	-

## Sheet: Table S6
	Table S5. Recurrent amino acid substitutions in influenza B/Victoria viruses circulating in Mexico. Non-synonymous amino acid substitutions identified relative to the B/Austria/1359417/2021 reference strain are shown. Only recurrent substitutions (≥5% of sequences per protein) are included. For each substitution, the viral protein, amino acid change, frequency, FluSurver interest level, and funct…
	Protein	Mutation	No. sequence (%)	Interest level	FluSurver annotation
	PB1	E48D	4 (6.3%)	0	-
	PB1	D51N	63 (100.0%)	0	-
	PB1	M65I	60 (95.2%)	0	-
	PB1	N265S	19 (30.2%)	0	-
	PB1	I462V	11 (17.5%)	0	-
	PB2	X135I	75 (100.0%)	0	-
	PB2	V263I	4 (5.3%)	0	-
	PB2	L300X	4 (5.3%)	0	-
	PB2	A301T	18 (24.0%)	0	-
	PB2	A301X	7 (9.3%)	0	-
	PB2	A302X	6 (8.0%)	0	-
	PB2	I303X	7 (9.3%)	0	-
	PB2	D304X	4 (5.3%)	0	-
	PB2	G305X	4 (5.3%)	0	-
	PB2	I396M	75 (100.0%)	0	-
	PB2	X461E	75 (100.0%)	1	viral oligomerization interfaces
	PA	E260G	10 (11.5%)	0	-
	PA	A352T	5 (5.7%)	3	host specificity shift
	PA	I376M	87 (100.0%)	0	-
	PA	S530T	83 (95.4%)	0	-
	PA	V709I	26 (29.9%)	1	binding other viral protein(s)
	HA	V102A	34 (37.4%)	1	viral oligomerization interfaces, binding small ligand(s), antibody recognition sites
	HA	D144G	34 (37.4%)	0	-
	HA	E195K	60 (65.9%)	1	viral oligomerization interfaces, binding small ligand(s), antibody recognition sites
	HA	D209E	87 (95.6%)	3	binding small ligand(s), antibody recognition sites, viral oligomerization interfaces, host specificity shift, antigenic drift / escape mutant
	HA	R510K	5 (5.5%)	1	viral oligomerization interfaces, binding small ligand(s)
	NP	M9I	11 (16.4%)	0	-
	NP	A28T	67 (100.0%)	3	virulence
	NP	V218I	27 (40.3%)	0	-
	NP	V427I	24 (35.8%)	2	viral oligomerization interfaces, a T-cell epitope presented by MHC molecules
	NP	I445M	67 (100.0%)	1	viral oligomerization interfaces, a T-cell epitope presented by MHC molecules
	NA	L52S	24 (27.0%)	0	-
	NA	I171V	5 (5.6%)	1	viral oligomerization interfaces, binding small ligand(s)
	NA	G378E	48 (53.9%)	1	binding small ligand(s)
	NA	V395I	23 (25.8%)	3	binding small ligand(s), viral oligomerization interfaces, mild drug resistance
	NA	I459V	88 (98.9%)	2	viral oligomerization interfaces, strong drug resistance
	NB	F6L	49 (55.1%)	0	-
	NB	G64S	33 (37.1%)	0	-
	M1	R105K	32 (46.4%)	3	viral oligomerization interfaces, virulence
	BM2	R33K	28 (40.6%)	0	-
	BM2	R33G	5 (7.2%)	0	-
	BM2	V105I	69 (100.0%)	0	-
	NS1	R39K	28 (29.5%)	1	viral oligomerization interfaces, binding small ligand(s), binding host protein(s)
	NS1	E76K	27 (28.4%)	1	viral oligomerization interfaces, binding small ligand(s), binding host protein(s)
	NS1	K87R	6 (6.3%)	1	viral oligomerization interfaces, binding small ligand(s)
	NS1	Y104H	52 (54.7%)	0	-

## Sheet: Table S7
	Table S7. FluNexus-based antigenic prediction of A/H3N2 HA sequences relative to the A/Darwin/9/2021 vaccine-strain reference. HA1 amino acid sequences from A/H3N2 viruses were analyzed using all FluNexus models supporting the H3 subtype. Outputs were interpreted as 0 = antigenically similar and 1 = antigenically distinct, with a consensus prediction assigned when ≥60% of models supported a value…
	Sample Id	CNN-PSO	PREDAC-Transformer	PN-AgEvaH1	CNN-M23	PREDAC_CNN	PREDAC	AdaBoost	IAV-CNN	MFPAD	FluAttn	Consensus_antigenically_distinct	Models_distinct
	A/Baja_California/19790826/2022	1	1	1	0	1	0	0	1	0	0	0
	A/Baja_California/19790845/2022	1	1	1	0	1	1	1	1	1	0	1	CNN-PSO, PREDAC-Transformer, PN-AgEvaH1, PREDAC_CNN, PREDAC, AdaBoost, IAV-CNN, MFPAD
	A/Baja_California/19790847/2022	1	1	1	0	1	1	1	1	1	0	1	CNN-PSO, PREDAC-Transformer, PN-AgEvaH1, PREDAC_CNN, PREDAC, AdaBoost, IAV-CNN, MFPAD
	A/Baja_California/19790853/2022	1	1	1	0	1	0	0	1	0	0	0
	A/Baja_California/19790890/2022	1	1	1	0	1	0	0	1	0	0	0
	A/Baja_California/19790892/2022	1	1	0	0	0	0	1	1	0	0	0
	A/Baja_California/19790894/2022	1	1	1	1	0	0	1	1	0	0	1	CNN-PSO, PREDAC-Transformer, PN-AgEvaH1, CNN-M23, AdaBoost, IAV-CNN
	A/Baja_California/19790913/2022	1	1	1	0	1	0	0	1	0	0	0
	A/Baja_California/19790914/2022	1	1	1	0	1	0	0	1	0	0	0
	A/Baja_California/19790915/2022	1	1	1	0	1	0	0	1	0	0	0
	A/Baja_California/19790917/2022	1	1	1	1	0	0	1	1	0	0	1	CNN-PSO, PREDAC-Transformer, PN-AgEvaH1, CNN-M23, AdaBoost, IAV-CNN
	A/Baja_California/19790919/2022	1	1	1	0	1	0	0	1	0	0	0
	A/Baja_California/19790921/2022	1	1	1	0	1	0	0	1	0	0	0
	A/Baja_California/19790939/2022	1	1	1	0	1	0	0	1	0	0	0
	A/Baja_California/19790941/2022	1	1	0	1	1	1	1	1	1	0	1	CNN-PSO, PREDAC-Transformer, CNN-M23, PREDAC_CNN, PREDAC, AdaBoost, IAV-CNN, MFPAD
	A/Baja_California/19790943/2022	1	1	1	0	1	1	0	1	1	0	1	CNN-PSO, PREDAC-Transformer, PN-AgEvaH1, PREDAC_CNN, PREDAC, IAV-CNN, MFPAD
	A/Baja_California/19790945/2022	1	1	1	1	1	0	0	1	1	1	1	CNN-PSO, PREDAC-Transformer, PN-AgEvaH1, CNN-M23, PREDAC_CNN, IAV-CNN, MFPAD, FluAttn
	A/Baja_California/19790959/2022	1	1	1	0	1	0	1	1	1	0	1	CNN-PSO, PREDAC-Transformer, PN-AgEvaH1, PREDAC_CNN, AdaBoost, IAV-CNN, MFPAD
	A/Baja_California/19790961/2022	1	1	1	0	1	0	0	1	1	0	1	CNN-PSO, PREDAC-Transformer, PN-AgEvaH1, PREDAC_CNN, IAV-CNN, MFPAD
	A/Baja_California/19790986/2022	1	1	1	0	1	0	0	1	0	0	0
	A/Baja_California/19790988/2022	1	1	1	0	1	0	0	1	0	0	0
	A/Baja_California/19790990/2022	1	1	1	1	0	0	1	1	0	0	1	CNN-PSO, PREDAC-Transformer, PN-AgEvaH1, CNN-M23, AdaBoost, IAV-CNN
	A/Baja_California/19790992/2022	1	1	1	1	0	0	1	1	0	0	1	CNN-PSO, PREDAC-Transformer, PN-AgEvaH1, CNN-M23, AdaBoost, IAV-CNN
	A/Baja_California/19790994/2022	1	1	0	0	0	0	1	1	0	0	0
	A/Baja_California/19790996/2022	1	1	1	1	0	0	1	1	0	0	1	CNN-PSO, PREDAC-Transformer, PN-AgEvaH1, CNN-M23, AdaBoost, IAV-CNN
	A/Baja_California/19791005/2022	1	1	1	1	0	0	1	1	0	0	1	CNN-PSO, PREDAC-Transformer, PN-AgEvaH1, CNN-M23, AdaBoost, IAV-CNN
	A/Baja_California/19791007/2022	1	1	1	1	1	1	1	1	1	1	1	CNN-PSO, PREDAC-Transformer, PN-AgEvaH1, CNN-M23, PREDAC_CNN, PREDAC, AdaBoost, IAV-CNN, MFPAD, FluAttn
	A/Baja_California/19791011/2022	1	1	1	1	0	0	1	1	0	0	1	CNN-PSO, PREDAC-Transformer, PN-AgEvaH1, CNN-M23, AdaBoost, IAV-CNN
	A/Baja_California/19791013/2022	1	1	1	1	0	0	1	1	0	0	1	CNN-PSO, PREDAC-Transformer, PN-AgEvaH1, CNN-M23, AdaBoost, IAV-CNN
	A/Baja_California/19791019/2022	1	1	1	1	0	0	1	1	0	0	1	CNN-PSO, PREDAC-Transformer, PN-AgEvaH1, CNN-M23, AdaBoost, IAV-CNN
	A/Baja_California/19791021/2022	1	1	1	0	1	0	0	1	0	0	0
	A/Baja_California/19791023/2022	1	1	1	1	0	0	1	1	0	0	1	CNN-PSO, PREDAC-Transformer, PN-AgEvaH1, CNN-M23, AdaBoost, IAV-CNN
	A/Baja_California/19791025/2022	1	1	1	1	0	0	1	1	0	0	1	CNN-PSO, PREDAC-Transformer, PN-AgEvaH1, CNN-M23, AdaBoost, IAV-CNN
	A/Baja_California/19791043/2022	1	1	1	1	0	0	1	1	0	0	1	CNN-PSO, PREDAC-Transformer, PN-AgEvaH1, CNN-M23, AdaBoost, IAV-CNN
	A/Baja_California/19791045/2022	1	1	1	0	1	0	1	1	1	0	1	CNN-PSO, PREDAC-Transformer, PN-AgEvaH1, PREDAC_CNN, AdaBoost, IAV-CNN, MFPAD
	A/Baja_California/19791047/2022	1	1	1	0	1	0	0	1	0	0	0
	A/Baja_California/19791059/2022	1	1	0	1	0	0	1	1	0	0	0
	A/Baja_California/19791063/2022	1	1	1	1	1	0	0	1	1	1	1	CNN-PSO, PREDAC-Transformer, PN-AgEvaH1, CNN-M23, PREDAC_CNN, IAV-CNN, MFPAD, FluAttn
	A/Baja_California/19791065/2022	1	1	1	1	0	0	1	1	0	0	1	CNN-PSO, PREDAC-Transformer, PN-AgEvaH1, CNN-M23, AdaBoost, IAV-CNN
	A/Baja_California_Sur/19790802/2022	0	1	1	0	1	0	0	1	1	0	0
	A/Baja_California_Sur/19790804/2022	1	1	1	1	0	0	1	1	0	0	1	CNN-PSO, PREDAC-Transformer, PN-AgEvaH1, CNN-M23, AdaBoost, IAV-CNN
	A/Baja_California_Sur/19790808/2022	1	1	1	0	1	0	0	1	1	0	1	CNN-PSO, PREDAC-Transformer, PN-AgEvaH1, PREDAC_CNN, IAV-CNN, MFPAD
	A/Baja_California_Sur/19790810/2022	1	1	1	1	0	0	1	1	0	0	1	CNN-PSO, PREDAC-Transformer, PN-AgEvaH1, CNN-M23, AdaBoost, IAV-CNN
	A/Baja_California_Sur/19790843/2022	1	1	1	1	0	0	1	1	0	0	1	CNN-PSO, PREDAC-Transformer, PN-AgEvaH1, CNN-M23, AdaBoost, IAV-CNN
	A/Baja_California_Sur/19790867/2022	1	1	1	1	0	0	1	1	0	0	1	CNN-PSO, PREDAC-Transformer, PN-AgEvaH1, CNN-M23, AdaBoost, IAV-CNN
	A/Baja_California_Sur/19790886/2022	1	1	1	1	0	0	1	1	0	0	1	CNN-PSO, PREDAC-Transformer, PN-AgEvaH1, CNN-M23, AdaBoost, IAV-CNN
	A/Baja_California_Sur/19790888/2022	1	1	1	0	1	0	0	1	0	0	0
	A/Baja_California_Sur/19791000/2022	1	1	1	1	0	0	1	1	0	0	1	CNN-PSO, PREDAC-Transformer, PN-AgEvaH1, CNN-M23, AdaBoost, IAV-CNN
	A/Baja_California_Sur/19791002/2022	1	1	1	1	0	0	1	1	0	0	1	CNN-PSO, PREDAC-Transformer, PN-AgEvaH1, CNN-M23, AdaBoost, IAV-CNN
	A/Baja_California_Sur/19791009/2022	1	1	1	0	1	1	0	1	1	0	1	CNN-PSO, PREDAC-Transformer, PN-AgEvaH1, PREDAC_CNN, PREDAC, IAV-CNN, MFPAD
	A/Campeche/19898776/2022	1	1	1	0	1	0	0	1	0	0	0
	A/Campeche/19898778/2022	1	1	1	0	1	0	0	1	0	0	0
	A/Campeche/19898779/2022	1	1	1	0	1	0	0	1	0	0	0
	A/Campeche/19898780/2022	1	1	1	0	1	0	0	1	0	0	0
	A/Campeche/19898781/2022	1	1	1	0	1	0	0	1	0	0	0
	A/Campeche/19898782/2022	1	1	1	0	1	0	0	1	0	0	0
	A/Campeche/19898783/2022	1	1	1	0	1	0	0	1	0	0	0
	A/Campeche/19898784/2022	1	1	1	0	1	0	0	1	0	0	0
	A/Campeche/19898785/2022	1	1	1	0	1	0	0	1	0	0	0
	A/Campeche/19898786/2022	1	1	1	0	1	0	0	1	0	0	0
	A/Campeche/19898787/2022	1	1	1	0	1	0	0	1	0	0	0
	A/Campeche/19898788/2022	1	1	1	0	1	0	0	1	0	0	0
	A/Campeche/19898789/2022	1	1	1	0	1	0	0	1	0	0	0
	A/Campeche/19898791/2022	1	1	1	0	1	0	0	1	0	0	0
	A/Campeche/19898792/2022	1	1	1	0	1	0	0	1	0	0	0
	A/Campeche/19898793/2022	1	1	1	0	1	0	0	1	0	0	0
	A/Campeche/19898794/2022	1	1	1	0	1	0	0	1	0	0	0
	A/Campeche/19898795/2022	1	1	1	0	1	0	0	1	0	0	0
	A/Campeche/19898796/2022	1	1	1	0	1	0	0	1	0	0	0
	A/Campeche/19898797/2022	1	1	1	1	1	0	0	1	1	1	1	CNN-PSO, PREDAC-Transformer, PN-AgEvaH1, CNN-M23, PREDAC_CNN, IAV-CNN, MFPAD, FluAttn
	A/Campeche/19898798/2022	1	1	1	0	1	0	0	1	0	0	0
	A/Campeche/19898799/2022	1	1	1	0	1	0	0	1	0	0	0
	A/Coahuila/19790722/2022	1	1	1	0	1	1	1	1	1	0	1	CNN-PSO, PREDAC-Transformer, PN-AgEvaH1, PREDAC_CNN, PREDAC, AdaBoost, IAV-CNN, MFPAD
	A/Coahuila/19790740/2022	1	1	1	1	0	0	1	1	0	0	1	CNN-PSO, PREDAC-Transformer, PN-AgEvaH1, CNN-M23, AdaBoost, IAV-CNN
	A/Coahuila/19898675/2022	1	1	1	1	0	0	1	1	0	0	1	CNN-PSO, PREDAC-Transformer, PN-AgEvaH1, CNN-M23, AdaBoost, IAV-CNN
	A/Coahuila/19898677/2023	1	1	1	0	1	1	1	1	1	0	1	CNN-PSO, PREDAC-Transformer, PN-AgEvaH1, PREDAC_CNN, PREDAC, AdaBoost, IAV-CNN, MFPAD
	A/Coahuila/19898828/2022	1	1	0	0	1	0	0	1	1	0	0
	A/Coahuila/19898838/2022	1	1	1	0	1	0	0	1	1	0	1	CNN-PSO, PREDAC-Transformer, PN-AgEvaH1, PREDAC_CNN, IAV-CNN, MFPAD
	A/Coahuila/19898841/2022	1	1	1	0	1	0	0	1	0	0	0
	A/Coahuila/19898842/2022	1	1	1	1	0	0	1	1	0	0	1	CNN-PSO, PREDAC-Transformer, PN-AgEvaH1, CNN-M23, AdaBoost, IAV-CNN
	A/Coahuila/19898847/2022	1	1	1	1	0	0	1	1	0	0	1	CNN-PSO, PREDAC-Transformer, PN-AgEvaH1, CNN-M23, AdaBoost, IAV-CNN
	A/Coahuila/19898849/2022	1	1	1	1	1	1	1	1	1	1	1	CNN-PSO, PREDAC-Transformer, PN-AgEvaH1, CNN-M23, PREDAC_CNN, PREDAC, AdaBoost, IAV-CNN, MFPAD, FluAttn
	A/Coahuila/19898850/2022	1	1	1	1	0	0	1	1	0	0	1	CNN-PSO, PREDAC-Transformer, PN-AgEvaH1, CNN-M23, AdaBoost, IAV-CNN
	A/Coahuila/19898854/2022	1	1	1	1	0	0	1	1	0	0	1	CNN-PSO, PREDAC-Transformer, PN-AgEvaH1, CNN-M23, AdaBoost, IAV-CNN
	A/Coahuila/19898855/2022	1	1	1	1	0	0	1	1	0	0	1	CNN-PSO, PREDAC-Transformer, PN-AgEvaH1, CNN-M23, AdaBoost, IAV-CNN
	A/Coahuila/19898856/2022	1	1	1	0	1	0	0	1	0	0	0
	A/Coahuila/19898857/2022	1	1	1	1	1	1	1	1	1	1	1	CNN-PSO, PREDAC-Transformer, PN-AgEvaH1, CNN-M23, PREDAC_CNN, PREDAC, AdaBoost, IAV-CNN, MFPAD, FluAttn
	A/Coahuila/19898859/2022	1	1	1	1	0	0	1	1	0	0	1	CNN-PSO, PREDAC-Transformer, PN-AgEvaH1, CNN-M23, AdaBoost, IAV-CNN
	A/Coahuila/19898864/2022	1	1	1	0	1	0	0	1	0	0	0
	A/Coahuila/19898865/2022	1	1	1	1	1	1	1	1	1	1	1	CNN-PSO, PREDAC-Transformer, PN-AgEvaH1, CNN-M23, PREDAC_CNN, PREDAC, AdaBoost, IAV-CNN, MFPAD, FluAttn
	A/Coahuila/19898873/2022	1	1	1	0	1	1	1	1	1	0	1	CNN-PSO, PREDAC-Transformer, PN-AgEvaH1, PREDAC_CNN, PREDAC, AdaBoost, IAV-CNN, MFPAD
	A/Coahuila/19898877/2022	1	1	1	1	0	0	1	1	0	0	1	CNN-PSO, PREDAC-Transformer, PN-AgEvaH1, CNN-M23, AdaBoost, IAV-CNN
	A/Colima/19790542/2022	1	1	1	0	1	0	0	1	1	0	1	CNN-PSO, PREDAC-Transformer, PN-AgEvaH1, PREDAC_CNN, IAV-CNN, MFPAD
	A/Colima/19790563/2022	1	1	1	0	1	0	0	1	1	0	1	CNN-PSO, PREDAC-Transformer, PN-AgEvaH1, PREDAC_CNN, IAV-CNN, MFPAD
	A/Colima/19790564/2022	1	1	1	0	1	0	0	1	1	0	1	CNN-PSO, PREDAC-Transformer, PN-AgEvaH1, PREDAC_CNN, IAV-CNN, MFPAD
	A/Colima/19790565/2022	1	1	1	0	1	0	0	1	1	0	1	CNN-PSO, PREDAC-Transformer, PN-AgEvaH1, PREDAC_CNN, IAV-CNN, MFPAD
	A/Colima/19790566/2022	1	1	1	0	1	0	0	1	1	0	1	CNN-PSO, PREDAC-Transformer, PN-AgEvaH1, PREDAC_CNN, IAV-CNN, MFPAD
	A/Colima/19790568/2022	1	1	1	0	1	0	0	1	1	0	1	CNN-PSO, PREDAC-Transformer, PN-AgEvaH1, PREDAC_CNN, IAV-CNN, MFPAD
	A/Colima/19790569/2022	1	1	1	1	1	0	0	1	1	1	1	CNN-PSO, PREDAC-Transformer, PN-AgEvaH1, CNN-M23, PREDAC_CNN, IAV-CNN, MFPAD, FluAttn
	A/Colima/19790570/2022	1	1	1	0	1	0	0	1	1	0	1	CNN-PSO, PREDAC-Transformer, PN-AgEvaH1, PREDAC_CNN, IAV-CNN, MFPAD
	A/Colima/19790571/2022	1	1	1	1	1	0	0	1	1	1	1	CNN-PSO, PREDAC-Transformer, PN-AgEvaH1, CNN-M23, PREDAC_CNN, IAV-CNN, MFPAD, FluAttn
	A/Colima/19790572/2022	1	1	1	0	1	0	0	1	1	0	1	CNN-PSO, PREDAC-Transformer, PN-AgEvaH1, PREDAC_CNN, IAV-CNN, MFPAD
	A/Colima/19790573/2022	1	1	1	0	1	0	0	1	1	0	1	CNN-PSO, PREDAC-Transformer, PN-AgEvaH1, PREDAC_CNN, IAV-CNN, MFPAD
	A/Colima/19790575/2022	1	1	1	0	1	0	0	1	1	0	1	CNN-PSO, PREDAC-Transformer, PN-AgEvaH1, PREDAC_CNN, IAV-CNN, MFPAD
	A/Colima/19790576/2022	1	1	1	0	1	0	0	1	1	0	1	CNN-PSO, PREDAC-Transformer, PN-AgEvaH1, PREDAC_CNN, IAV-CNN, MFPAD
	A/Colima/19790578/2022	1	1	1	0	1	0	0	1	1	0	1	CNN-PSO, PREDAC-Transformer, PN-AgEvaH1, PREDAC_CNN, IAV-CNN, MFPAD
	A/Colima/19790579/2022	1	1	1	0	1	0	0	1	1	0	1	CNN-PSO, PREDAC-Transformer, PN-AgEvaH1, PREDAC_CNN, IAV-CNN, MFPAD
	A/Colima/19790580/2022	1	1	1	0	1	0	0	1	1	0	1	CNN-PSO, PREDAC-Transformer, PN-AgEvaH1, PREDAC_CNN, IAV-CNN, MFPAD
	A/Colima/19790581/2022	1	1	1	0	1	1	1	1	1	0	1	CNN-PSO, PREDAC-Transformer, PN-AgEvaH1, PREDAC_CNN, PREDAC, AdaBoost, IAV-CNN, MFPAD
	A/Colima/19790583/2022	1	1	1	0	1	0	0	1	1	0	1	CNN-PSO, PREDAC-Transformer, PN-AgEvaH1, PREDAC_CNN, IAV-CNN, MFPAD
	A/Colima/19790584/2022	1	1	1	0	1	1	1	1	1	0	1	CNN-PSO, PREDAC-Transformer, PN-AgEvaH1, PREDAC_CNN, PREDAC, AdaBoost, IAV-CNN, MFPAD
	A/Colima/19790585/2022	1	1	1	1	1	0	0	1	1	1	1	CNN-PSO, PREDAC-Transformer, PN-AgEvaH1, CNN-M23, PREDAC_CNN, IAV-CNN, MFPAD, FluAttn
	A/Colima/19790586/2022	1	1	1	0	1	1	1	1	1	0	1	CNN-PSO, PREDAC-Transformer, PN-AgEvaH1, PREDAC_CNN, PREDAC, AdaBoost, IAV-CNN, MFPAD
	A/Colima/19790593/2022	1	1	1	0	1	0	0	1	1	0	1	CNN-PSO, PREDAC-Transformer, PN-AgEvaH1, PREDAC_CNN, IAV-CNN, MFPAD
	A/Colima/19790594/2022	1	1	1	0	1	1	1	1	1	0	1	CNN-PSO, PREDAC-Transformer, PN-AgEvaH1, PREDAC_CNN, PREDAC, AdaBoost, IAV-CNN, MFPAD
	A/Colima/19790603/2022	1	1	1	0	1	0	0	1	1	0	1	CNN-PSO, PREDAC-Transformer, PN-AgEvaH1, PREDAC_CNN, IAV-CNN, MFPAD
	A/Colima/19790604/2022	1	1	1	0	1	0	0	1	1	0	1	CNN-PSO, PREDAC-Transformer, PN-AgEvaH1, PREDAC_CNN, IAV-CNN, MFPAD
	A/Colima/19790617/2022	1	1	1	0	1	0	0	1	1	0	1	CNN-PSO, PREDAC-Transformer, PN-AgEvaH1, PREDAC_CNN, IAV-CNN, MFPAD
	A/Colima/19790618/2022	1	1	1	0	1	0	0	1	1	0	1	CNN-PSO, PREDAC-Transformer, PN-AgEvaH1, PREDAC_CNN, IAV-CNN, MFPAD
	A/Colima/19790619/2022	1	1	1	0	1	0	0	1	1	0	1	CNN-PSO, PREDAC-Transformer, PN-AgEvaH1, PREDAC_CNN, IAV-CNN, MFPAD
	A/Colima/19790621/2022	1	1	1	0	1	0	0	1	1	0	1	CNN-PSO, PREDAC-Transformer, PN-AgEvaH1, PREDAC_CNN, IAV-CNN, MFPAD
	A/Colima/19790828/2022	1	1	1	0	1	0	0	1	1	0	1	CNN-PSO, PREDAC-Transformer, PN-AgEvaH1, PREDAC_CNN, IAV-CNN, MFPAD
	A/Colima/19790830/2022	1	1	1	0	1	0	0	1	1	0	1	CNN-PSO, PREDAC-Transformer, PN-AgEvaH1, PREDAC_CNN, IAV-CNN, MFPAD
	A/Colima/19790963/2022	1	1	1	1	0	0	1	1	0	0	1	CNN-PSO, PREDAC-Transformer, PN-AgEvaH1, CNN-M23, AdaBoost, IAV-CNN
	A/Guanajuato/19898823/2022	1	1	1	0	1	0	0	1	1	0	1	CNN-PSO, PREDAC-Transformer, PN-AgEvaH1, PREDAC_CNN, IAV-CNN, MFPAD
	A/Guanajuato/19898826/2022	1	1	1	0	0	1	1	1	1	1	1	CNN-PSO, PREDAC-Transformer, PN-AgEvaH1, PREDAC, AdaBoost, IAV-CNN, MFPAD, FluAttn
	A/Guanajuato/19898829/2022	1	1	1	0	0	1	1	1	1	1	1	CNN-PSO, PREDAC-Transformer, PN-AgEvaH1, PREDAC, AdaBoost, IAV-CNN, MFPAD, FluAttn
	A/Guanajuato/19898830/2022	1	1	1	0	1	0	0	1	0	0	0
	A/Guanajuato/19898831/2022	1	1	1	0	1	1	0	1	1	0	1	CNN-PSO, PREDAC-Transformer, PN-AgEvaH1, PREDAC_CNN, PREDAC, IAV-CNN, MFPAD
	A/Guanajuato/19898832/2022	1	1	1	0	1	0	0	1	0	0	0
	A/Guanajuato/19898833/2022	1	1	1	0	0	1	1	1	1	0	1	CNN-PSO, PREDAC-Transformer, PN-AgEvaH1, PREDAC, AdaBoost, IAV-CNN, MFPAD
	A/Guanajuato/19898834/2022	1	1	1	0	1	0	0	1	0	0	0
	A/Guanajuato/19898835/2022	1	1	1	0	1	0	0	1	0	0	0
	A/Guanajuato/19898836/2022	1	1	1	1	0	0	1	1	0	0	1	CNN-PSO, PREDAC-Transformer, PN-AgEvaH1, CNN-M23, AdaBoost, IAV-CNN
	A/Guanajuato/19898839/2022	1	1	1	1	1	1	1	1	1	1	1	CNN-PSO, PREDAC-Transformer, PN-AgEvaH1, CNN-M23, PREDAC_CNN, PREDAC, AdaBoost, IAV-CNN, MFPAD, FluAttn
	A/Guanajuato/19898840/2022	1	1	1	1	0	0	1	1	0	0	1	CNN-PSO, PREDAC-Transformer, PN-AgEvaH1, CNN-M23, AdaBoost, IAV-CNN
	A/Guanajuato/19898843/2022	1	1	1	1	1	1	1	1	1	1	1	CNN-PSO, PREDAC-Transformer, PN-AgEvaH1, CNN-M23, PREDAC_CNN, PREDAC, AdaBoost, IAV-CNN, MFPAD, FluAttn
	A/Guanajuato/19898844/2022	1	1	1	1	1	1	1	1	1	1	1	CNN-PSO, PREDAC-Transformer, PN-AgEvaH1, CNN-M23, PREDAC_CNN, PREDAC, AdaBoost, IAV-CNN, MFPAD, FluAttn
	A/Guanajuato/19898845/2022	1	1	1	1	0	0	1	1	0	0	1	CNN-PSO, PREDAC-Transformer, PN-AgEvaH1, CNN-M23, AdaBoost, IAV-CNN
	A/Guanajuato/19898848/2022	1	1	1	0	1	0	1	1	0	0	1	CNN-PSO, PREDAC-Transformer, PN-AgEvaH1, PREDAC_CNN, AdaBoost, IAV-CNN
	A/Guanajuato/19898870/2022	1	1	1	1	0	0	1	1	0	0	1	CNN-PSO, PREDAC-Transformer, PN-AgEvaH1, CNN-M23, AdaBoost, IAV-CNN
	A/Guanajuato/19898941/2022	1	1	1	1	0	0	1	1	0	0	1	CNN-PSO, PREDAC-Transformer, PN-AgEvaH1, CNN-M23, AdaBoost, IAV-CNN
	A/Guanajuato/19898942/2022	1	1	1	1	0	0	1	1	0	0	1	CNN-PSO, PREDAC-Transformer, PN-AgEvaH1, CNN-M23, AdaBoost, IAV-CNN
	A/Guanajuato/19898943/2022	1	1	1	0	1	0	0	1	0	0	0
	A/Guerrero/19898983/2022	1	1	1	0	1	0	0	1	1	0	1	CNN-PSO, PREDAC-Transformer, PN-AgEvaH1, PREDAC_CNN, IAV-CNN, MFPAD
	A/Jalisco/19790534/2022	1	1	1	1	1	1	1	1	0	0	1	CNN-PSO, PREDAC-Transformer, PN-AgEvaH1, CNN-M23, PREDAC_CNN, PREDAC, AdaBoost, IAV-CNN
	A/Jalisco/19790544/2022	1	1	1	1	1	0	0	1	1	1	1	CNN-PSO, PREDAC-Transformer, PN-AgEvaH1, CNN-M23, PREDAC_CNN, IAV-CNN, MFPAD, FluAttn
	A/Jalisco/19790545/2022	1	1	1	0	1	1	1	1	1	0	1	CNN-PSO, PREDAC-Transformer, PN-AgEvaH1, PREDAC_CNN, PREDAC, AdaBoost, IAV-CNN, MFPAD
	A/Jalisco/19790546/2022	1	1	1	1	1	1	1	1	0	0	1	CNN-PSO, PREDAC-Transformer, PN-AgEvaH1, CNN-M23, PREDAC_CNN, PREDAC, AdaBoost, IAV-CNN
	A/Jalisco/19790547/2022	1	1	1	1	0	0	1	1	0	0	1	CNN-PSO, PREDAC-Transformer, PN-AgEvaH1, CNN-M23, AdaBoost, IAV-CNN
	A/Jalisco/19790548/2022	1	1	1	1	0	0	1	1	0	0	1	CNN-PSO, PREDAC-Transformer, PN-AgEvaH1, CNN-M23, AdaBoost, IAV-CNN
	A/Jalisco/19790549/2022	1	1	1	1	1	0	0	1	1	1	1	CNN-PSO, PREDAC-Transformer, PN-AgEvaH1, CNN-M23, PREDAC_CNN, IAV-CNN, MFPAD, FluAttn
	A/Jalisco/19790550/2022	1	1	1	0	1	0	0	1	0	0	0
	A/Jalisco/19790551/2022	1	1	1	1	1	0	0	1	1	1	1	CNN-PSO, PREDAC-Transformer, PN-AgEvaH1, CNN-M23, PREDAC_CNN, IAV-CNN, MFPAD, FluAttn
	A/Jalisco/19790552/2022	1	1	1	0	1	0	0	1	0	0	0
	A/Jalisco/19790554/2022	1	1	1	1	1	1	1	1	1	1	1	CNN-PSO, PREDAC-Transformer, PN-AgEvaH1, CNN-M23, PREDAC_CNN, PREDAC, AdaBoost, IAV-CNN, MFPAD, FluAttn
	A/Jalisco/19790559/2022	1	1	1	1	0	0	1	1	0	0	1	CNN-PSO, PREDAC-Transformer, PN-AgEvaH1, CNN-M23, AdaBoost, IAV-CNN
	A/Jalisco/19790560/2022	1	1	1	1	0	0	1	1	0	0	1	CNN-PSO, PREDAC-Transformer, PN-AgEvaH1, CNN-M23, AdaBoost, IAV-CNN
	A/Jalisco/19790562/2022	1	1	1	1	1	0	0	1	1	1	1	CNN-PSO, PREDAC-Transformer, PN-AgEvaH1, CNN-M23, PREDAC_CNN, IAV-CNN, MFPAD, FluAttn
	A/Jalisco/19790574/2022	1	1	1	1	0	0	1	1	0	0	1	CNN-PSO, PREDAC-Transformer, PN-AgEvaH1, CNN-M23, AdaBoost, IAV-CNN
	A/Jalisco/19790577/2022	1	1	1	1	1	0	0	1	1	1	1	CNN-PSO, PREDAC-Transformer, PN-AgEvaH1, CNN-M23, PREDAC_CNN, IAV-CNN, MFPAD, FluAttn
	A/Jalisco/19790587/2022	1	1	1	1	0	0	1	1	0	0	1	CNN-PSO, PREDAC-Transformer, PN-AgEvaH1, CNN-M23, AdaBoost, IAV-CNN
	A/Jalisco/19790588/2022	1	1	1	1	0	0	1	1	0	0	1	CNN-PSO, PREDAC-Transformer, PN-AgEvaH1, CNN-M23, AdaBoost, IAV-CNN
	A/Jalisco/19790590/2022	1	1	1	1	1	0	0	1	1	1	1	CNN-PSO, PREDAC-Transformer, PN-AgEvaH1, CNN-M23, PREDAC_CNN, IAV-CNN, MFPAD, FluAttn
	A/Jalisco/19790596/2022	1	1	1	1	0	0	1	1	0	0	1	CNN-PSO, PREDAC-Transformer, PN-AgEvaH1, CNN-M23, AdaBoost, IAV-CNN
	A/Jalisco/19790597/2022	1	1	1	0	1	1	1	1	1	0	1	CNN-PSO, PREDAC-Transformer, PN-AgEvaH1, PREDAC_CNN, PREDAC, AdaBoost, IAV-CNN, MFPAD
	A/Jalisco/19790601/2022	1	1	1	1	0	0	1	1	0	0	1	CNN-PSO, PREDAC-Transformer, PN-AgEvaH1, CNN-M23, AdaBoost, IAV-CNN
	A/Jalisco/19790602/2022	1	1	1	0	1	1	1	1	1	0	1	CNN-PSO, PREDAC-Transformer, PN-AgEvaH1, PREDAC_CNN, PREDAC, AdaBoost, IAV-CNN, MFPAD
	A/Jalisco/19790606/2022	1	1	1	1	0	0	1	1	0	0	1	CNN-PSO, PREDAC-Transformer, PN-AgEvaH1, CNN-M23, AdaBoost, IAV-CNN
	A/Jalisco/19790607/2022	1	1	1	1	0	0	1	1	0	0	1	CNN-PSO, PREDAC-Transformer, PN-AgEvaH1, CNN-M23, AdaBoost, IAV-CNN
	A/Jalisco/19790608/2022	1	1	0	0	1	0	0	1	1	0	0
	A/Jalisco/19790609/2022	1	1	1	1	0	0	1	1	0	0	1	CNN-PSO, PREDAC-Transformer, PN-AgEvaH1, CNN-M23, AdaBoost, IAV-CNN
	A/Jalisco/19790612/2022	1	1	1	1	0	0	1	1	0	0	1	CNN-PSO, PREDAC-Transformer, PN-AgEvaH1, CNN-M23, AdaBoost, IAV-CNN
	A/Jalisco/19790625/2022	1	1	1	1	0	0	1	1	0	0	1	CNN-PSO, PREDAC-Transformer, PN-AgEvaH1, CNN-M23, AdaBoost, IAV-CNN
	A/Jalisco/19790627/2022	1	1	1	0	1	1	1	1	1	0	1	CNN-PSO, PREDAC-Transformer, PN-AgEvaH1, PREDAC_CNN, PREDAC, AdaBoost, IAV-CNN, MFPAD
	A/Jalisco/19790658/2022	1	1	1	0	1	1	1	1	1	0	1	CNN-PSO, PREDAC-Transformer, PN-AgEvaH1, PREDAC_CNN, PREDAC, AdaBoost, IAV-CNN, MFPAD
	A/Jalisco/19790680/2022	1	1	1	1	0	0	1	1	0	0	1	CNN-PSO, PREDAC-Transformer, PN-AgEvaH1, CNN-M23, AdaBoost, IAV-CNN
	A/Jalisco/19790700/2022	1	1	0	1	0	0	1	1	0	0	0
	A/Jalisco/19790725/2022	1	1	1	0	1	1	1	1	1	1	1	CNN-PSO, PREDAC-Transformer, PN-AgEvaH1, PREDAC_CNN, PREDAC, AdaBoost, IAV-CNN, MFPAD, FluAttn
	A/Jalisco/19898730/2023	1	1	1	1	0	0	1	1	0	0	1	CNN-PSO, PREDAC-Transformer, PN-AgEvaH1, CNN-M23, AdaBoost, IAV-CNN
	A/Jalisco/19898748/2023	1	1	1	1	0	0	1	1	0	0	1	CNN-PSO, PREDAC-Transformer, PN-AgEvaH1, CNN-M23, AdaBoost, IAV-CNN
	A/Mexico_City/19790797/2022	1	1	1	0	1	0	0	1	1	1	1	CNN-PSO, PREDAC-Transformer, PN-AgEvaH1, PREDAC_CNN, IAV-CNN, MFPAD, FluAttn
	A/Mexico_City/19790814/2022	1	1	1	1	1	1	0	1	1	1	1	CNN-PSO, PREDAC-Transformer, PN-AgEvaH1, CNN-M23, PREDAC_CNN, PREDAC, IAV-CNN, MFPAD, FluAttn
	A/Mexico_City/19790832/2022	1	1	0	0	1	0	0	1	1	0	0
	A/Mexico_City/19790834/2022	1	1	1	1	0	0	1	1	0	0	1	CNN-PSO, PREDAC-Transformer, PN-AgEvaH1, CNN-M23, AdaBoost, IAV-CNN
	A/Mexico_City/19790855/2022	1	1	1	1	1	1	1	1	1	1	1	CNN-PSO, PREDAC-Transformer, PN-AgEvaH1, CNN-M23, PREDAC_CNN, PREDAC, AdaBoost, IAV-CNN, MFPAD, FluAttn
	A/Mexico_City/19790856/2022	1	1	1	1	1	1	1	1	1	1	1	CNN-PSO, PREDAC-Transformer, PN-AgEvaH1, CNN-M23, PREDAC_CNN, PREDAC, AdaBoost, IAV-CNN, MFPAD, FluAttn
	A/Mexico_City/19790857/2022	1	1	1	1	0	0	1	1	0	0	1	CNN-PSO, PREDAC-Transformer, PN-AgEvaH1, CNN-M23, AdaBoost, IAV-CNN
	A/Mexico_City/19790859/2022	1	1	1	1	0	0	1	1	0	0	1	CNN-PSO, PREDAC-Transformer, PN-AgEvaH1, CNN-M23, AdaBoost, IAV-CNN
	A/Mexico_City/19790873/2022	1	1	1	1	0	0	1	1	0	0	1	CNN-PSO, PREDAC-Transformer, PN-AgEvaH1, CNN-M23, AdaBoost, IAV-CNN
	A/Mexico_City/19790875/2022	1	1	1	1	1	0	1	1	0	0	1	CNN-PSO, PREDAC-Transformer, PN-AgEvaH1, CNN-M23, PREDAC_CNN, AdaBoost, IAV-CNN
	A/Mexico_City/19790876/2022	1	1	0	0	1	0	0	1	1	0	0
	A/Mexico_City/19790896/2022	1	1	1	0	1	0	0	1	0	0	0
	A/Mexico_City/19790900/2022	1	1	1	1	0	0	1	1	0	0	1	CNN-PSO, PREDAC-Transformer, PN-AgEvaH1, CNN-M23, AdaBoost, IAV-CNN
	A/Mexico_City/19790901/2022	1	1	1	1	0	0	1	1	0	0	1	CNN-PSO, PREDAC-Transformer, PN-AgEvaH1, CNN-M23, AdaBoost, IAV-CNN
	A/Mexico_City/19790948/2022	0	1	0	1	1	1	0	1	1	0	1	PREDAC-Transformer, CNN-M23, PREDAC_CNN, PREDAC, IAV-CNN, MFPAD
	A/Mexico_City/19790950/2022	1	1	1	1	0	0	1	1	0	0	1	CNN-PSO, PREDAC-Transformer, PN-AgEvaH1, CNN-M23, AdaBoost, IAV-CNN
	A/Mexico_City/19790998/2022	1	1	0	0	1	0	0	1	0	0	0
	A/Mexico_City/19791015/2022	1	1	1	1	0	0	1	1	0	0	1	CNN-PSO, PREDAC-Transformer, PN-AgEvaH1, CNN-M23, AdaBoost, IAV-CNN
	A/Mexico_City/19791017/2022	1	1	1	0	0	1	1	1	1	1	1	CNN-PSO, PREDAC-Transformer, PN-AgEvaH1, PREDAC, AdaBoost, IAV-CNN, MFPAD, FluAttn
	A/Mexico_City/19791027/2022	1	1	1	1	0	0	1	1	0	0	1	CNN-PSO, PREDAC-Transformer, PN-AgEvaH1, CNN-M23, AdaBoost, IAV-CNN
	A/Mexico_City/19791029/2022	1	1	1	1	0	0	1	1	0	0	1	CNN-PSO, PREDAC-Transformer, PN-AgEvaH1, CNN-M23, AdaBoost, IAV-CNN
	A/Mexico_City/19791031/2022	1	1	1	1	0	0	1	1	0	0	1	CNN-PSO, PREDAC-Transformer, PN-AgEvaH1, CNN-M23, AdaBoost, IAV-CNN
	A/Mexico_City/19791033/2022	1	1	1	0	0	1	0	1	1	0	1	CNN-PSO, PREDAC-Transformer, PN-AgEvaH1, PREDAC, IAV-CNN, MFPAD
	A/Mexico_City/19791035/2022	1	1	0	0	1	0	0	1	1	0	0
	A/Mexico_City/19791041/2022	1	1	1	1	1	1	1	1	0	0	1	CNN-PSO, PREDAC-Transformer, PN-AgEvaH1, CNN-M23, PREDAC_CNN, PREDAC, AdaBoost, IAV-CNN
	A/Mexico_City/19791042/2022	1	1	1	1	1	1	1	1	0	0	1	CNN-PSO, PREDAC-Transformer, PN-AgEvaH1, CNN-M23, PREDAC_CNN, PREDAC, AdaBoost, IAV-CNN
	A/Mexico_City/19791049/2022	1	1	1	0	0	0	1	1	0	0	0
	A/Mexico_City/19791051/2022	0	1	1	0	1	0	0	1	1	0	0
	A/Mexico_City/19791053/2022	1	1	0	0	0	0	1	1	0	0	0
	A/Mexico_City/19791055/2022	1	1	1	1	0	0	1	1	0	0	1	CNN-PSO, PREDAC-Transformer, PN-AgEvaH1, CNN-M23, AdaBoost, IAV-CNN
	A/Mexico_City/19791061/2022	1	1	1	1	1	1	1	1	0	0	1	CNN-PSO, PREDAC-Transformer, PN-AgEvaH1, CNN-M23, PREDAC_CNN, PREDAC, AdaBoost, IAV-CNN
	A/Mexico_City/19791074/2022	1	1	1	1	0	0	1	1	0	0	1	CNN-PSO, PREDAC-Transformer, PN-AgEvaH1, CNN-M23, AdaBoost, IAV-CNN
	A/Mexico_City/19898969/2022	1	1	1	1	0	0	1	1	0	0	1	CNN-PSO, PREDAC-Transformer, PN-AgEvaH1, CNN-M23, AdaBoost, IAV-CNN
	A/Mexico_City/19898970/2022	1	1	1	0	1	0	0	1	0	0	0
	A/Mexico_City/19898971/2022	1	1	1	0	1	0	0	1	0	0	0
	A/Mexico_City/19898972/2022	1	1	1	1	1	0	0	1	1	1	1	CNN-PSO, PREDAC-Transformer, PN-AgEvaH1, CNN-M23, PREDAC_CNN, IAV-CNN, MFPAD, FluAttn
	A/Mexico_City/19898973/2022	1	1	1	0	1	1	1	1	1	0	1	CNN-PSO, PREDAC-Transformer, PN-AgEvaH1, PREDAC_CNN, PREDAC, AdaBoost, IAV-CNN, MFPAD
	A/Mexico_City/19898974/2022	1	1	1	0	0	0	1	1	0	0	0
	A/Mexico_City/19898975/2022	0	1	1	0	0	0	0	1	0	0	0
	A/Mexico_City/19898977/2022	1	1	1	0	1	0	0	1	1	1	1	CNN-PSO, PREDAC-Transformer, PN-AgEvaH1, PREDAC_CNN, IAV-CNN, MFPAD, FluAttn
	A/Mexico_City/19898978/2022	1	1	1	1	0	0	1	1	0	0	1	CNN-PSO, PREDAC-Transformer, PN-AgEvaH1, CNN-M23, AdaBoost, IAV-CNN
	A/Mexico_City/19898979/2022	1	1	1	1	0	0	1	1	0	0	1	CNN-PSO, PREDAC-Transformer, PN-AgEvaH1, CNN-M23, AdaBoost, IAV-CNN
	A/Mexico_City/19898980/2022	1	1	1	1	0	0	1	1	0	0	1	CNN-PSO, PREDAC-Transformer, PN-AgEvaH1, CNN-M23, AdaBoost, IAV-CNN
	A/Mexico_City/19898981/2022	1	1	1	1	1	1	0	1	1	0	1	CNN-PSO, PREDAC-Transformer, PN-AgEvaH1, CNN-M23, PREDAC_CNN, PREDAC, IAV-CNN, MFPAD
	A/Mexico_City/19898982/2022	1	1	1	1	0	0	1	1	0	0	1	CNN-PSO, PREDAC-Transformer, PN-AgEvaH1, CNN-M23, AdaBoost, IAV-CNN
	A/Mexico_City/19898984/2022	1	1	1	1	0	0	1	1	0	0	1	CNN-PSO, PREDAC-Transformer, PN-AgEvaH1, CNN-M23, AdaBoost, IAV-CNN
	A/Mexico_City/19898985/2022	1	1	1	0	1	1	1	1	1	0	1	CNN-PSO, PREDAC-Transformer, PN-AgEvaH1, PREDAC_CNN, PREDAC, AdaBoost, IAV-CNN, MFPAD
	A/Mexico_City/19898986/2022	1	1	1	1	0	0	1	1	0	0	1	CNN-PSO, PREDAC-Transformer, PN-AgEvaH1, CNN-M23, AdaBoost, IAV-CNN
	A/Mexico_City/19898987/2022	1	1	1	0	1	0	0	1	0	0	0
	A/Mexico_City/19898988/2022	1	1	1	0	1	0	0	1	1	0	1	CNN-PSO, PREDAC-Transformer, PN-AgEvaH1, PREDAC_CNN, IAV-CNN, MFPAD
	A/Mexico_City/19898991/2022	1	1	1	1	0	0	1	1	0	0	1	CNN-PSO, PREDAC-Transformer, PN-AgEvaH1, CNN-M23, AdaBoost, IAV-CNN
	A/Mexico_City/19898992/2022	1	1	1	1	1	1	1	1	0	0	1	CNN-PSO, PREDAC-Transformer, PN-AgEvaH1, CNN-M23, PREDAC_CNN, PREDAC, AdaBoost, IAV-CNN
	A/Mexico_City/19898993/2022	1	1	1	0	1	1	1	1	1	0	1	CNN-PSO, PREDAC-Transformer, PN-AgEvaH1, PREDAC_CNN, PREDAC, AdaBoost, IAV-CNN, MFPAD
	A/Mexico_City/19898994/2022	1	1	1	1	0	0	1	1	0	0	1	CNN-PSO, PREDAC-Transformer, PN-AgEvaH1, CNN-M23, AdaBoost, IAV-CNN
	A/Mexico_City/19898995/2022	1	1	1	1	1	1	1	1	0	0	1	CNN-PSO, PREDAC-Transformer, PN-AgEvaH1, CNN-M23, PREDAC_CNN, PREDAC, AdaBoost, IAV-CNN
	A/Mexico_City/19898997/2022	1	1	1	0	1	0	0	1	0	0	0
	A/Mexico_City/19898998/2022	1	1	1	1	0	0	1	1	0	0	1	CNN-PSO, PREDAC-Transformer, PN-AgEvaH1, CNN-M23, AdaBoost, IAV-CNN
	A/Mexico_City/19898999/2022	1	1	1	1	0	0	1	1	0	0	1	CNN-PSO, PREDAC-Transformer, PN-AgEvaH1, CNN-M23, AdaBoost, IAV-CNN
	A/Mexico_City/19899000/2022	1	1	1	1	0	0	1	1	0	0	1	CNN-PSO, PREDAC-Transformer, PN-AgEvaH1, CNN-M23, AdaBoost, IAV-CNN
	A/Mexico_City/19899001/2022	1	1	1	1	0	0	1	1	0	0	1	CNN-PSO, PREDAC-Transformer, PN-AgEvaH1, CNN-M23, AdaBoost, IAV-CNN
	A/Mexico_City/19899002/2022	1	1	1	1	1	1	1	1	1	0	1	CNN-PSO, PREDAC-Transformer, PN-AgEvaH1, CNN-M23, PREDAC_CNN, PREDAC, AdaBoost, IAV-CNN, MFPAD
	A/Mexico_City/19899003/2022	1	1	1	0	0	1	0	1	0	0	0
	A/Mexico_City/19899004/2022	1	1	1	1	0	0	1	1	0	0	1	CNN-PSO, PREDAC-Transformer, PN-AgEvaH1, CNN-M23, AdaBoost, IAV-CNN
	A/Mexico_City/19899006/2022	1	1	1	1	0	0	1	1	0	0	1	CNN-PSO, PREDAC-Transformer, PN-AgEvaH1, CNN-M23, AdaBoost, IAV-CNN
	A/Mexico_City/19899007/2022	1	1	1	1	0	0	1	1	0	0	1	CNN-PSO, PREDAC-Transformer, PN-AgEvaH1, CNN-M23, AdaBoost, IAV-CNN
	A/Mexico_City/19899008/2022	1	1	1	1	0	0	1	1	0	0	1	CNN-PSO, PREDAC-Transformer, PN-AgEvaH1, CNN-M23, AdaBoost, IAV-CNN
	A/Mexico_City/19899010/2022	1	1	1	1	0	0	1	1	0	0	1	CNN-PSO, PREDAC-Transformer, PN-AgEvaH1, CNN-M23, AdaBoost, IAV-CNN
	A/Mexico_City/19899011/2022	1	1	0	0	0	0	1	1	0	0	0
	A/Mexico_City/19899012/2022	1	1	1	1	0	0	1	1	0	0	1	CNN-PSO, PREDAC-Transformer, PN-AgEvaH1, CNN-M23, AdaBoost, IAV-CNN
	A/Mexico_City/19899013/2022	1	1	1	1	0	0	1	1	0	0	1	CNN-PSO, PREDAC-Transformer, PN-AgEvaH1, CNN-M23, AdaBoost, IAV-CNN
	A/Mexico_City/19899014/2022	1	1	1	0	1	0	0	1	1	0	1	CNN-PSO, PREDAC-Transformer, PN-AgEvaH1, PREDAC_CNN, IAV-CNN, MFPAD
	A/Mexico_City/19899015/2022	1	1	1	1	0	0	1	1	0	0	1	CNN-PSO, PREDAC-Transformer, PN-AgEvaH1, CNN-M23, AdaBoost, IAV-CNN
	A/Mexico_City/19899016/2022	1	1	1	1	0	0	1	1	0	0	1	CNN-PSO, PREDAC-Transformer, PN-AgEvaH1, CNN-M23, AdaBoost, IAV-CNN
	A/Mexico_City/19899017/2022	1	1	1	1	0	0	1	1	0	0	1	CNN-PSO, PREDAC-Transformer, PN-AgEvaH1, CNN-M23, AdaBoost, IAV-CNN
	A/Mexico_City/19899018/2022	1	1	1	1	0	0	1	1	0	0	1	CNN-PSO, PREDAC-Transformer, PN-AgEvaH1, CNN-M23, AdaBoost, IAV-CNN
	A/Mexico_City/19899019/2022	1	1	1	0	1	1	1	1	1	0	1	CNN-PSO, PREDAC-Transformer, PN-AgEvaH1, PREDAC_CNN, PREDAC, AdaBoost, IAV-CNN, MFPAD
	A/Mexico_City/19899021/2022	1	1	1	1	0	0	1	1	0	0	1	CNN-PSO, PREDAC-Transformer, PN-AgEvaH1, CNN-M23, AdaBoost, IAV-CNN
	A/Mexico_City/19899024/2022	1	1	1	0	1	1	1	1	1	0	1	CNN-PSO, PREDAC-Transformer, PN-AgEvaH1, PREDAC_CNN, PREDAC, AdaBoost, IAV-CNN, MFPAD
	A/Mexico_City/19899025/2022	1	1	0	0	1	0	0	1	0	0	0
	A/Mexico_City/19899026/2022	1	1	1	1	0	0	1	1	0	0	1	CNN-PSO, PREDAC-Transformer, PN-AgEvaH1, CNN-M23, AdaBoost, IAV-CNN
	A/Mexico_City/19899027/2022	1	1	1	1	1	1	1	1	1	1	1	CNN-PSO, PREDAC-Transformer, PN-AgEvaH1, CNN-M23, PREDAC_CNN, PREDAC, AdaBoost, IAV-CNN, MFPAD, FluAttn
	A/Mexico_City/19899028/2022	1	1	0	0	1	0	0	1	1	0	0
	A/Mexico_City/19899029/2022	1	1	1	0	1	0	0	1	0	0	0
	A/Mexico_City/19899030/2022	1	1	1	1	1	1	1	1	0	0	1	CNN-PSO, PREDAC-Transformer, PN-AgEvaH1, CNN-M23, PREDAC_CNN, PREDAC, AdaBoost, IAV-CNN
	A/Mexico_City/19899031/2022	1	1	1	1	1	1	0	1	1	1	1	CNN-PSO, PREDAC-Transformer, PN-AgEvaH1, CNN-M23, PREDAC_CNN, PREDAC, IAV-CNN, MFPAD, FluAttn
	A/Mexico_City/19899036/2022	1	1	1	1	0	0	1	1	0	0	1	CNN-PSO, PREDAC-Transformer, PN-AgEvaH1, CNN-M23, AdaBoost, IAV-CNN
	A/Mexico_City/19899037/2022	1	1	1	0	0	1	1	1	0	0	1	CNN-PSO, PREDAC-Transformer, PN-AgEvaH1, PREDAC, AdaBoost, IAV-CNN
	A/Mexico_City/19899039/2022	1	1	1	1	0	0	1	1	0	0	1	CNN-PSO, PREDAC-Transformer, PN-AgEvaH1, CNN-M23, AdaBoost, IAV-CNN
	A/Mexico_City/19899040/2022	1	1	1	1	0	0	1	1	0	0	1	CNN-PSO, PREDAC-Transformer, PN-AgEvaH1, CNN-M23, AdaBoost, IAV-CNN
	A/Mexico_City/19899045/2022	1	1	1	1	0	0	1	1	0	0	1	CNN-PSO, PREDAC-Transformer, PN-AgEvaH1, CNN-M23, AdaBoost, IAV-CNN
	A/Mexico_City/19899046/2022	1	1	1	0	1	0	0	1	0	0	0
	A/Mexico_City/19899047/2022	1	1	1	1	0	0	1	1	0	0	1	CNN-PSO, PREDAC-Transformer, PN-AgEvaH1, CNN-M23, AdaBoost, IAV-CNN
	A/Mexico_City/19899048/2022	1	1	1	1	1	1	1	1	1	1	1	CNN-PSO, PREDAC-Transformer, PN-AgEvaH1, CNN-M23, PREDAC_CNN, PREDAC, AdaBoost, IAV-CNN, MFPAD, FluAttn
	A/Mexico_City/19899049/2022	1	1	1	0	1	0	0	1	0	0	0
	A/Mexico_City/19899050/2022	1	1	1	0	1	0	0	1	0	0	0
	A/Mexico_City/19899051/2022	1	1	1	1	0	0	1	1	0	0	1	CNN-PSO, PREDAC-Transformer, PN-AgEvaH1, CNN-M23, AdaBoost, IAV-CNN
	A/Mexico_City/19899052/2022	1	1	1	1	0	0	1	1	0	0	1	CNN-PSO, PREDAC-Transformer, PN-AgEvaH1, CNN-M23, AdaBoost, IAV-CNN
	A/Mexico_City/19899053/2022	1	1	1	1	0	0	1	1	0	0	1	CNN-PSO, PREDAC-Transformer, PN-AgEvaH1, CNN-M23, AdaBoost, IAV-CNN
	A/Mexico_City/19899055/2022	1	1	1	1	0	0	1	1	0	0	1	CNN-PSO, PREDAC-Transformer, PN-AgEvaH1, CNN-M23, AdaBoost, IAV-CNN
	A/Mexico_City/19899056/2022	1	1	1	1	1	1	1	1	0	0	1	CNN-PSO, PREDAC-Transformer, PN-AgEvaH1, CNN-M23, PREDAC_CNN, PREDAC, AdaBoost, IAV-CNN
	A/Mexico_City/19899057/2022	1	1	1	1	0	1	1	1	1	0	1	CNN-PSO, PREDAC-Transformer, PN-AgEvaH1, CNN-M23, PREDAC, AdaBoost, IAV-CNN, MFPAD
	A/Mexico_City/19899058/2022	1	1	1	1	0	0	1	1	0	0	1	CNN-PSO, PREDAC-Transformer, PN-AgEvaH1, CNN-M23, AdaBoost, IAV-CNN
	A/Mexico_City/19899059/2022	1	1	1	1	0	0	1	1	0	0	1	CNN-PSO, PREDAC-Transformer, PN-AgEvaH1, CNN-M23, AdaBoost, IAV-CNN
	A/Mexico_City/19899060/2022	1	1	0	0	1	0	0	1	1	0	0
	A/Mexico_City/19899061/2022	1	1	1	1	0	0	1	1	0	0	1	CNN-PSO, PREDAC-Transformer, PN-AgEvaH1, CNN-M23, AdaBoost, IAV-CNN
	A/Mexico_City/19899062/2022	1	1	1	1	0	0	1	1	0	0	1	CNN-PSO, PREDAC-Transformer, PN-AgEvaH1, CNN-M23, AdaBoost, IAV-CNN
	A/Mexico_City/19899064/2022	1	1	1	1	0	0	1	1	0	0	1	CNN-PSO, PREDAC-Transformer, PN-AgEvaH1, CNN-M23, AdaBoost, IAV-CNN
	A/Mexico_City/19899066/2022	1	1	0	0	1	0	1	1	0	0	0
	A/Mexico_City/19899067/2022	1	1	1	0	1	1	1	1	1	0	1	CNN-PSO, PREDAC-Transformer, PN-AgEvaH1, PREDAC_CNN, PREDAC, AdaBoost, IAV-CNN, MFPAD
	A/Mexico_City/19899068/2022	1	1	1	1	0	0	1	1	0	0	1	CNN-PSO, PREDAC-Transformer, PN-AgEvaH1, CNN-M23, AdaBoost, IAV-CNN
	A/Mexico_City/19899069/2022	1	1	1	1	0	0	1	1	0	0	1	CNN-PSO, PREDAC-Transformer, PN-AgEvaH1, CNN-M23, AdaBoost, IAV-CNN
	A/Mexico_City/19899070/2022	1	1	1	0	0	1	1	1	0	0	1	CNN-PSO, PREDAC-Transformer, PN-AgEvaH1, PREDAC, AdaBoost, IAV-CNN
	A/Mexico_City/19899071/2023	1	1	1	1	1	1	1	1	0	0	1	CNN-PSO, PREDAC-Transformer, PN-AgEvaH1, CNN-M23, PREDAC_CNN, PREDAC, AdaBoost, IAV-CNN
	A/Mexico_City/19899072/2023	1	1	1	1	0	0	1	1	0	0	1	CNN-PSO, PREDAC-Transformer, PN-AgEvaH1, CNN-M23, AdaBoost, IAV-CNN
	A/Mexico_City/19899074/2023	1	1	1	1	1	1	1	1	0	0	1	CNN-PSO, PREDAC-Transformer, PN-AgEvaH1, CNN-M23, PREDAC_CNN, PREDAC, AdaBoost, IAV-CNN
	A/Mexico_City/19899075/2023	1	1	1	1	0	0	1	1	0	0	1	CNN-PSO, PREDAC-Transformer, PN-AgEvaH1, CNN-M23, AdaBoost, IAV-CNN
	A/Mexico_City/19899076/2023	1	1	1	1	0	0	1	1	0	0	1	CNN-PSO, PREDAC-Transformer, PN-AgEvaH1, CNN-M23, AdaBoost, IAV-CNN
	A/Mexico_City/19899077/2023	1	1	1	1	0	0	1	1	0	0	1	CNN-PSO, PREDAC-Transformer, PN-AgEvaH1, CNN-M23, AdaBoost, IAV-CNN
	A/Mexico_City/19899078/2023	1	1	1	1	0	0	1	1	0	0	1	CNN-PSO, PREDAC-Transformer, PN-AgEvaH1, CNN-M23, AdaBoost, IAV-CNN
	A/Mexico_City/19899079/2023	1	1	1	1	0	0	1	1	0	0	1	CNN-PSO, PREDAC-Transformer, PN-AgEvaH1, CNN-M23, AdaBoost, IAV-CNN
	A/Mexico_City/19899080/2023	1	1	1	1	0	0	1	1	0	0	1	CNN-PSO, PREDAC-Transformer, PN-AgEvaH1, CNN-M23, AdaBoost, IAV-CNN
	A/Mexico_City/19899081/2023	1	1	1	0	1	1	1	1	1	1	1	CNN-PSO, PREDAC-Transformer, PN-AgEvaH1, PREDAC_CNN, PREDAC, AdaBoost, IAV-CNN, MFPAD, FluAttn
	A/Mexico_City/19899082/2023	1	1	1	0	1	1	1	1	1	0	1	CNN-PSO, PREDAC-Transformer, PN-AgEvaH1, PREDAC_CNN, PREDAC, AdaBoost, IAV-CNN, MFPAD
	A/Mexico_City/19899083/2023	1	1	1	1	0	0	1	1	0	0	1	CNN-PSO, PREDAC-Transformer, PN-AgEvaH1, CNN-M23, AdaBoost, IAV-CNN
	A/Mexico_City/19899084/2023	1	1	1	1	0	0	1	1	0	0	1	CNN-PSO, PREDAC-Transformer, PN-AgEvaH1, CNN-M23, AdaBoost, IAV-CNN
	A/Mexico_City/19899085/2023	1	1	1	1	0	0	1	1	0	0	1	CNN-PSO, PREDAC-Transformer, PN-AgEvaH1, CNN-M23, AdaBoost, IAV-CNN
	A/Mexico_City/19899086/2023	1	1	0	1	1	0	1	1	0	0	1	CNN-PSO, PREDAC-Transformer, CNN-M23, PREDAC_CNN, AdaBoost, IAV-CNN
	A/Mexico_City/19899087/2023	1	1	0	0	1	0	1	0	1	1	1	CNN-PSO, PREDAC-Transformer, PREDAC_CNN, AdaBoost, MFPAD, FluAttn
	A/Mexico_City/19899088/2023	1	1	0	0	1	0	1	0	1	1	1	CNN-PSO, PREDAC-Transformer, PREDAC_CNN, AdaBoost, MFPAD, FluAttn
	A/Mexico_City/19899089/2023	1	1	1	1	0	0	1	1	0	0	1	CNN-PSO, PREDAC-Transformer, PN-AgEvaH1, CNN-M23, AdaBoost, IAV-CNN
	A/Mexico_City/19899091/2023	1	1	1	0	1	0	0	1	1	1	1	CNN-PSO, PREDAC-Transformer, PN-AgEvaH1, PREDAC_CNN, IAV-CNN, MFPAD, FluAttn
	A/Nayarit/19790555/2022	1	1	1	1	1	0	0	1	1	1	1	CNN-PSO, PREDAC-Transformer, PN-AgEvaH1, CNN-M23, PREDAC_CNN, IAV-CNN, MFPAD, FluAttn
	A/Nuevo_Leon/19790553/2022	1	1	1	0	1	0	0	1	1	0	1	CNN-PSO, PREDAC-Transformer, PN-AgEvaH1, PREDAC_CNN, IAV-CNN, MFPAD
	A/Nuevo_Leon/19790558/2022	1	1	1	0	1	0	0	1	0	0	0
	A/Nuevo_Leon/19790561/2022	1	1	1	0	1	0	0	1	0	0	0
	A/Nuevo_Leon/19790567/2022	1	1	1	0	1	0	0	1	0	0	0
	A/Nuevo_Leon/19790598/2022	1	1	1	0	1	0	0	1	0	0	0
	A/Nuevo_Leon/19790599/2022	1	1	1	1	1	1	1	1	1	1	1	CNN-PSO, PREDAC-Transformer, PN-AgEvaH1, CNN-M23, PREDAC_CNN, PREDAC, AdaBoost, IAV-CNN, MFPAD, FluAttn
	A/Nuevo_Leon/19790605/2022	1	1	1	0	1	1	1	1	1	0	1	CNN-PSO, PREDAC-Transformer, PN-AgEvaH1, PREDAC_CNN, PREDAC, AdaBoost, IAV-CNN, MFPAD
	A/Nuevo_Leon/19790610/2022	1	1	1	0	1	1	1	1	1	0	1	CNN-PSO, PREDAC-Transformer, PN-AgEvaH1, PREDAC_CNN, PREDAC, AdaBoost, IAV-CNN, MFPAD
	A/Nuevo_Leon/19790615/2022	1	1	1	0	1	1	1	1	1	0	1	CNN-PSO, PREDAC-Transformer, PN-AgEvaH1, PREDAC_CNN, PREDAC, AdaBoost, IAV-CNN, MFPAD
	A/Nuevo_Leon/19790623/2022	1	1	1	0	1	1	1	1	1	0	1	CNN-PSO, PREDAC-Transformer, PN-AgEvaH1, PREDAC_CNN, PREDAC, AdaBoost, IAV-CNN, MFPAD
	A/Nuevo_Leon/19790629/2022	1	1	1	1	0	0	1	1	0	0	1	CNN-PSO, PREDAC-Transformer, PN-AgEvaH1, CNN-M23, AdaBoost, IAV-CNN
	A/Nuevo_Leon/19790631/2022	1	1	1	0	1	0	0	1	0	0	0
	A/Nuevo_Leon/19790636/2022	1	1	1	1	0	0	1	1	0	0	1	CNN-PSO, PREDAC-Transformer, PN-AgEvaH1, CNN-M23, AdaBoost, IAV-CNN
	A/Nuevo_Leon/19790638/2022	1	1	1	1	0	0	1	1	0	0	1	CNN-PSO, PREDAC-Transformer, PN-AgEvaH1, CNN-M23, AdaBoost, IAV-CNN
	A/Nuevo_Leon/19790642/2022	1	1	1	0	1	1	1	1	1	0	1	CNN-PSO, PREDAC-Transformer, PN-AgEvaH1, PREDAC_CNN, PREDAC, AdaBoost, IAV-CNN, MFPAD
	A/Nuevo_Leon/19790644/2022	1	1	1	1	1	0	1	1	0	0	1	CNN-PSO, PREDAC-Transformer, PN-AgEvaH1, CNN-M23, PREDAC_CNN, AdaBoost, IAV-CNN
	A/Nuevo_Leon/19790646/2022	1	1	1	0	1	0	0	1	0	0	0
	A/Nuevo_Leon/19790648/2022	1	1	1	0	1	1	1	1	1	0	1	CNN-PSO, PREDAC-Transformer, PN-AgEvaH1, PREDAC_CNN, PREDAC, AdaBoost, IAV-CNN, MFPAD
	A/Nuevo_Leon/19790650/2022	1	1	0	0	1	0	0	1	0	0	0
	A/Nuevo_Leon/19790652/2022	1	1	1	0	1	0	0	1	0	0	0
	A/Nuevo_Leon/19790654/2022	1	1	1	0	1	0	0	1	0	0	0
	A/Nuevo_Leon/19790662/2022	1	1	1	0	1	1	1	1	1	0	1	CNN-PSO, PREDAC-Transformer, PN-AgEvaH1, PREDAC_CNN, PREDAC, AdaBoost, IAV-CNN, MFPAD
	A/Nuevo_Leon/19790671/2022	1	1	1	0	1	0	0	1	1	0	1	CNN-PSO, PREDAC-Transformer, PN-AgEvaH1, PREDAC_CNN, IAV-CNN, MFPAD
	A/Nuevo_Leon/19790672/2022	1	1	1	0	1	0	0	1	1	0	1	CNN-PSO, PREDAC-Transformer, PN-AgEvaH1, PREDAC_CNN, IAV-CNN, MFPAD
	A/Nuevo_Leon/19790673/2022	1	1	1	0	1	0	0	1	0	0	0
	A/Nuevo_Leon/19790678/2022	1	1	1	1	0	0	1	1	0	0	1	CNN-PSO, PREDAC-Transformer, PN-AgEvaH1, CNN-M23, AdaBoost, IAV-CNN
	A/Nuevo_Leon/19790682/2022	1	1	0	0	0	0	1	1	1	0	0
	A/Nuevo_Leon/19790683/2022	1	1	0	0	0	0	1	1	1	0	0
	A/Nuevo_Leon/19790687/2022	1	1	1	0	1	0	0	1	0	0	0
	A/Nuevo_Leon/19790698/2022	1	1	0	1	1	0	1	1	0	0	1	CNN-PSO, PREDAC-Transformer, CNN-M23, PREDAC_CNN, AdaBoost, IAV-CNN
	A/Nuevo_Leon/19790703/2022	1	1	0	0	1	0	0	1	1	0	0
	A/Nuevo_Leon/19790711/2022	1	1	1	0	1	0	0	1	1	0	1	CNN-PSO, PREDAC-Transformer, PN-AgEvaH1, PREDAC_CNN, IAV-CNN, MFPAD
	A/Nuevo_Leon/19790729/2022	1	1	1	0	1	1	1	1	1	1	1	CNN-PSO, PREDAC-Transformer, PN-AgEvaH1, PREDAC_CNN, PREDAC, AdaBoost, IAV-CNN, MFPAD, FluAttn
	A/Nuevo_Leon/19790731/2022	1	1	1	1	0	0	1	1	0	0	1	CNN-PSO, PREDAC-Transformer, PN-AgEvaH1, CNN-M23, AdaBoost, IAV-CNN
	A/Nuevo_Leon/19790733/2022	1	1	1	1	1	1	1	1	1	1	1	CNN-PSO, PREDAC-Transformer, PN-AgEvaH1, CNN-M23, PREDAC_CNN, PREDAC, AdaBoost, IAV-CNN, MFPAD, FluAttn
	A/Nuevo_Leon/19790735/2022	1	1	1	0	1	0	0	1	1	1	1	CNN-PSO, PREDAC-Transformer, PN-AgEvaH1, PREDAC_CNN, IAV-CNN, MFPAD, FluAttn
	A/Nuevo_Leon/19790738/2022	1	1	1	1	0	0	1	1	0	0	1	CNN-PSO, PREDAC-Transformer, PN-AgEvaH1, CNN-M23, AdaBoost, IAV-CNN
	A/Nuevo_Leon/19790742/2022	1	1	1	1	0	0	1	1	0	0	1	CNN-PSO, PREDAC-Transformer, PN-AgEvaH1, CNN-M23, AdaBoost, IAV-CNN
	A/Nuevo_Leon/19790746/2022	1	1	1	0	1	0	0	1	0	0	0
	A/Nuevo_Leon/19790748/2022	1	1	1	1	1	1	0	1	1	1	1	CNN-PSO, PREDAC-Transformer, PN-AgEvaH1, CNN-M23, PREDAC_CNN, PREDAC, IAV-CNN, MFPAD, FluAttn
	A/Nuevo_Leon/19790750/2022	1	1	0	1	0	0	1	1	0	1	1	CNN-PSO, PREDAC-Transformer, CNN-M23, AdaBoost, IAV-CNN, FluAttn
	A/Nuevo_Leon/19790753/2022	1	1	1	1	0	0	1	1	0	0	1	CNN-PSO, PREDAC-Transformer, PN-AgEvaH1, CNN-M23, AdaBoost, IAV-CNN
	A/Nuevo_Leon/19790754/2022	1	1	1	0	1	0	0	1	0	0	0
	A/Nuevo_Leon/19790757/2022	1	1	1	1	0	0	1	1	0	0	1	CNN-PSO, PREDAC-Transformer, PN-AgEvaH1, CNN-M23, AdaBoost, IAV-CNN
	A/Nuevo_Leon/19790759/2022	1	1	1	0	1	1	1	1	1	0	1	CNN-PSO, PREDAC-Transformer, PN-AgEvaH1, PREDAC_CNN, PREDAC, AdaBoost, IAV-CNN, MFPAD
	A/Nuevo_Leon/19790761/2022	1	1	1	0	1	0	0	1	0	0	0
	A/Nuevo_Leon/19790763/2022	1	1	1	0	1	0	0	1	0	0	0
	A/Nuevo_Leon/19790772/2022	1	1	1	1	0	0	1	1	0	0	1	CNN-PSO, PREDAC-Transformer, PN-AgEvaH1, CNN-M23, AdaBoost, IAV-CNN
	A/Nuevo_Leon/19790774/2022	1	1	1	1	0	0	1	1	0	0	1	CNN-PSO, PREDAC-Transformer, PN-AgEvaH1, CNN-M23, AdaBoost, IAV-CNN
	A/Nuevo_Leon/19790778/2022	1	1	1	1	0	0	1	1	0	0	1	CNN-PSO, PREDAC-Transformer, PN-AgEvaH1, CNN-M23, AdaBoost, IAV-CNN
	A/Nuevo_Leon/19790780/2022	1	1	1	1	0	0	1	1	0	0	1	CNN-PSO, PREDAC-Transformer, PN-AgEvaH1, CNN-M23, AdaBoost, IAV-CNN
	A/Nuevo_Leon/19790781/2022	1	1	1	1	0	0	1	1	0	0	1	CNN-PSO, PREDAC-Transformer, PN-AgEvaH1, CNN-M23, AdaBoost, IAV-CNN
	A/Nuevo_Leon/19790782/2022	1	1	1	0	1	0	0	1	1	1	1	CNN-PSO, PREDAC-Transformer, PN-AgEvaH1, PREDAC_CNN, IAV-CNN, MFPAD, FluAttn
	A/Nuevo_Leon/19790784/2022	1	1	1	1	1	1	1	1	1	0	1	CNN-PSO, PREDAC-Transformer, PN-AgEvaH1, CNN-M23, PREDAC_CNN, PREDAC, AdaBoost, IAV-CNN, MFPAD
	A/Nuevo_Leon/19790787/2022	1	1	1	0	1	1	1	1	1	0	1	CNN-PSO, PREDAC-Transformer, PN-AgEvaH1, PREDAC_CNN, PREDAC, AdaBoost, IAV-CNN, MFPAD
	A/Nuevo_Leon/19790789/2022	1	1	1	1	0	0	1	1	0	0	1	CNN-PSO, PREDAC-Transformer, PN-AgEvaH1, CNN-M23, AdaBoost, IAV-CNN
	A/Nuevo_Leon/19790791/2022	1	1	1	1	0	0	1	1	0	0	1	CNN-PSO, PREDAC-Transformer, PN-AgEvaH1, CNN-M23, AdaBoost, IAV-CNN
	A/Nuevo_Leon/19898690/2023	1	1	1	1	0	0	1	1	0	0	1	CNN-PSO, PREDAC-Transformer, PN-AgEvaH1, CNN-M23, AdaBoost, IAV-CNN
	A/Nuevo_Leon/19898698/2023	1	1	1	0	1	1	1	1	1	0	1	CNN-PSO, PREDAC-Transformer, PN-AgEvaH1, PREDAC_CNN, PREDAC, AdaBoost, IAV-CNN, MFPAD
	A/Nuevo_Leon/19898700/2023	1	1	1	1	0	0	1	1	0	0	1	CNN-PSO, PREDAC-Transformer, PN-AgEvaH1, CNN-M23, AdaBoost, IAV-CNN
	A/Nuevo_Leon/19898851/2022	1	1	1	1	1	1	1	1	1	1	1	CNN-PSO, PREDAC-Transformer, PN-AgEvaH1, CNN-M23, PREDAC_CNN, PREDAC, AdaBoost, IAV-CNN, MFPAD, FluAttn
	A/Nuevo_Leon/19898858/2022	1	1	1	1	0	0	1	1	0	0	1	CNN-PSO, PREDAC-Transformer, PN-AgEvaH1, CNN-M23, AdaBoost, IAV-CNN
	A/Nuevo_Leon/19898860/2022	1	1	1	1	0	0	1	1	0	0	1	CNN-PSO, PREDAC-Transformer, PN-AgEvaH1, CNN-M23, AdaBoost, IAV-CNN
	A/Nuevo_Leon/19898863/2022	1	1	1	1	0	0	1	1	0	0	1	CNN-PSO, PREDAC-Transformer, PN-AgEvaH1, CNN-M23, AdaBoost, IAV-CNN
	A/Nuevo_Leon/19898867/2022	1	1	1	1	0	0	1	1	0	0	1	CNN-PSO, PREDAC-Transformer, PN-AgEvaH1, CNN-M23, AdaBoost, IAV-CNN
	A/Nuevo_Leon/19898868/2022	1	1	1	1	0	0	1	1	0	0	1	CNN-PSO, PREDAC-Transformer, PN-AgEvaH1, CNN-M23, AdaBoost, IAV-CNN
	A/Nuevo_Leon/19898869/2022	1	1	1	1	0	0	1	1	0	0	1	CNN-PSO, PREDAC-Transformer, PN-AgEvaH1, CNN-M23, AdaBoost, IAV-CNN
	A/Nuevo_Leon/19898871/2022	1	1	1	1	0	0	1	1	0	0	1	CNN-PSO, PREDAC-Transformer, PN-AgEvaH1, CNN-M23, AdaBoost, IAV-CNN
	A/Nuevo_Leon/19898872/2022	1	1	1	1	0	0	1	1	0	0	1	CNN-PSO, PREDAC-Transformer, PN-AgEvaH1, CNN-M23, AdaBoost, IAV-CNN
	A/Nuevo_Leon/19898874/2022	1	1	1	1	0	0	1	1	0	0	1	CNN-PSO, PREDAC-Transformer, PN-AgEvaH1, CNN-M23, AdaBoost, IAV-CNN
	A/Nuevo_Leon/19898875/2022	1	1	1	1	0	0	1	1	0	0	1	CNN-PSO, PREDAC-Transformer, PN-AgEvaH1, CNN-M23, AdaBoost, IAV-CNN
	A/Nuevo_Leon/19898876/2022	1	1	0	1	1	0	1	1	0	1	1	CNN-PSO, PREDAC-Transformer, CNN-M23, PREDAC_CNN, AdaBoost, IAV-CNN, FluAttn
	A/Nuevo_Leon/19898878/2022	1	1	1	1	1	1	1	1	0	0	1	CNN-PSO, PREDAC-Transformer, PN-AgEvaH1, CNN-M23, PREDAC_CNN, PREDAC, AdaBoost, IAV-CNN
	A/Nuevo_Leon/19898879/2022	1	1	1	1	0	0	1	1	0	0	1	CNN-PSO, PREDAC-Transformer, PN-AgEvaH1, CNN-M23, AdaBoost, IAV-CNN
	A/Oaxaca/19898720/2023	1	1	1	1	0	0	1	1	0	0	1	CNN-PSO, PREDAC-Transformer, PN-AgEvaH1, CNN-M23, AdaBoost, IAV-CNN
	A/Oaxaca/19898881/2022	0	1	1	0	1	0	0	1	1	0	0
	A/Oaxaca/19898882/2022	1	1	1	0	1	0	0	1	0	0	0
	A/Oaxaca/19898889/2022	1	1	1	0	1	0	0	1	0	0	0
	A/Oaxaca/19898897/2022	1	1	0	1	1	0	0	1	1	0	1	CNN-PSO, PREDAC-Transformer, CNN-M23, PREDAC_CNN, IAV-CNN, MFPAD
	A/Oaxaca/19898898/2022	1	1	0	1	1	0	0	1	1	0	1	CNN-PSO, PREDAC-Transformer, CNN-M23, PREDAC_CNN, IAV-CNN, MFPAD
	A/Oaxaca/19898934/2022	1	1	1	1	0	0	1	1	0	0	1	CNN-PSO, PREDAC-Transformer, PN-AgEvaH1, CNN-M23, AdaBoost, IAV-CNN
	A/Oaxaca/19898938/2022	1	1	1	1	0	0	1	1	0	0	1	CNN-PSO, PREDAC-Transformer, PN-AgEvaH1, CNN-M23, AdaBoost, IAV-CNN
	A/Puebla/19790798/2022	1	1	1	0	1	0	0	1	1	0	1	CNN-PSO, PREDAC-Transformer, PN-AgEvaH1, PREDAC_CNN, IAV-CNN, MFPAD
	A/Puebla/19790801/2022	1	1	1	1	0	0	1	1	0	0	1	CNN-PSO, PREDAC-Transformer, PN-AgEvaH1, CNN-M23, AdaBoost, IAV-CNN
	A/Puebla/19790806/2022	1	1	1	0	1	0	0	1	1	0	1	CNN-PSO, PREDAC-Transformer, PN-AgEvaH1, PREDAC_CNN, IAV-CNN, MFPAD
	A/Puebla/19790816/2022	0	1	1	0	1	0	0	1	1	0	0
	A/Puebla/19790822/2022	1	1	1	0	1	0	0	1	0	0	0
	A/Puebla/19790824/2022	1	1	1	0	1	0	0	1	1	0	1	CNN-PSO, PREDAC-Transformer, PN-AgEvaH1, PREDAC_CNN, IAV-CNN, MFPAD
	A/Puebla/19790841/2022	1	1	1	1	0	0	1	1	0	0	1	CNN-PSO, PREDAC-Transformer, PN-AgEvaH1, CNN-M23, AdaBoost, IAV-CNN
	A/Puebla/19790851/2022	1	1	1	1	0	0	1	1	0	0	1	CNN-PSO, PREDAC-Transformer, PN-AgEvaH1, CNN-M23, AdaBoost, IAV-CNN
	A/Puebla/19790861/2022	1	1	1	1	0	0	1	1	0	0	1	CNN-PSO, PREDAC-Transformer, PN-AgEvaH1, CNN-M23, AdaBoost, IAV-CNN
	A/Puebla/19790869/2022	1	1	1	0	1	0	0	1	0	0	0
	A/Puebla/19790871/2022	1	1	1	0	1	0	0	1	1	0	1	CNN-PSO, PREDAC-Transformer, PN-AgEvaH1, PREDAC_CNN, IAV-CNN, MFPAD
	A/Puebla/19790880/2022	1	1	1	1	0	0	1	1	0	0	1	CNN-PSO, PREDAC-Transformer, PN-AgEvaH1, CNN-M23, AdaBoost, IAV-CNN
	A/Puebla/19790882/2022	1	1	1	1	1	0	1	1	1	0	1	CNN-PSO, PREDAC-Transformer, PN-AgEvaH1, CNN-M23, PREDAC_CNN, AdaBoost, IAV-CNN, MFPAD
	A/Puebla/19790884/2022	1	1	1	0	0	0	1	1	1	0	1	CNN-PSO, PREDAC-Transformer, PN-AgEvaH1, AdaBoost, IAV-CNN, MFPAD
	A/Puebla/19790923/2022	1	1	1	1	0	0	1	1	0	0	1	CNN-PSO, PREDAC-Transformer, PN-AgEvaH1, CNN-M23, AdaBoost, IAV-CNN
	A/Puebla/19790965/2022	1	1	1	1	1	1	1	1	0	0	1	CNN-PSO, PREDAC-Transformer, PN-AgEvaH1, CNN-M23, PREDAC_CNN, PREDAC, AdaBoost, IAV-CNN
	A/Puebla/19790966/2022	1	1	1	1	1	1	1	1	0	0	1	CNN-PSO, PREDAC-Transformer, PN-AgEvaH1, CNN-M23, PREDAC_CNN, PREDAC, AdaBoost, IAV-CNN
	A/Puebla/19790967/2022	1	1	1	0	1	1	1	1	1	0	1	CNN-PSO, PREDAC-Transformer, PN-AgEvaH1, PREDAC_CNN, PREDAC, AdaBoost, IAV-CNN, MFPAD
	A/Puebla/19790969/2022	1	1	1	0	1	1	0	1	1	0	1	CNN-PSO, PREDAC-Transformer, PN-AgEvaH1, PREDAC_CNN, PREDAC, IAV-CNN, MFPAD
	A/Puebla/19790971/2022	1	1	1	0	1	0	0	1	0	0	0
	A/Puebla/19790973/2022	1	1	1	1	0	0	1	1	0	0	1	CNN-PSO, PREDAC-Transformer, PN-AgEvaH1, CNN-M23, AdaBoost, IAV-CNN
	A/Puebla/19790974/2022	1	1	1	1	0	0	1	1	0	0	1	CNN-PSO, PREDAC-Transformer, PN-AgEvaH1, CNN-M23, AdaBoost, IAV-CNN
	A/Puebla/19790976/2022	1	1	1	1	0	1	1	1	0	0	1	CNN-PSO, PREDAC-Transformer, PN-AgEvaH1, CNN-M23, PREDAC, AdaBoost, IAV-CNN
	A/Puebla/19791037/2022	1	1	1	1	0	0	1	1	0	0	1	CNN-PSO, PREDAC-Transformer, PN-AgEvaH1, CNN-M23, AdaBoost, IAV-CNN
	A/Puebla/19898716/2023	1	1	1	1	0	0	1	1	0	0	1	CNN-PSO, PREDAC-Transformer, PN-AgEvaH1, CNN-M23, AdaBoost, IAV-CNN
	A/Puebla/19899065/2022	1	1	1	1	0	0	1	1	0	0	1	CNN-PSO, PREDAC-Transformer, PN-AgEvaH1, CNN-M23, AdaBoost, IAV-CNN
	A/Queretaro/19898880/2022	1	1	1	1	0	0	1	1	0	0	1	CNN-PSO, PREDAC-Transformer, PN-AgEvaH1, CNN-M23, AdaBoost, IAV-CNN
	A/Queretaro/19898890/2022	1	1	1	0	1	0	0	1	0	0	0
	A/Queretaro/19898891/2022	1	1	1	1	0	0	1	1	0	0	1	CNN-PSO, PREDAC-Transformer, PN-AgEvaH1, CNN-M23, AdaBoost, IAV-CNN
	A/Queretaro/19898904/2022	1	1	1	1	1	1	1	1	1	1	1	CNN-PSO, PREDAC-Transformer, PN-AgEvaH1, CNN-M23, PREDAC_CNN, PREDAC, AdaBoost, IAV-CNN, MFPAD, FluAttn
	A/Queretaro/19898907/2022	1	1	1	0	1	0	0	1	0	0	0
	A/Queretaro/19898908/2022	1	1	1	0	1	0	0	1	0	0	0
	A/Queretaro/19898909/2022	1	1	0	1	1	1	1	1	1	0	1	CNN-PSO, PREDAC-Transformer, CNN-M23, PREDAC_CNN, PREDAC, AdaBoost, IAV-CNN, MFPAD
	A/Queretaro/19898910/2022	1	1	1	1	0	0	1	1	0	0	1	CNN-PSO, PREDAC-Transformer, PN-AgEvaH1, CNN-M23, AdaBoost, IAV-CNN
	A/Queretaro/19898911/2022	1	1	1	1	1	1	1	1	1	1	1	CNN-PSO, PREDAC-Transformer, PN-AgEvaH1, CNN-M23, PREDAC_CNN, PREDAC, AdaBoost, IAV-CNN, MFPAD, FluAttn
	A/Queretaro/19898912/2022	1	1	1	0	0	0	1	1	0	0	0
	A/Queretaro/19898913/2022	1	1	1	0	1	1	0	1	1	1	1	CNN-PSO, PREDAC-Transformer, PN-AgEvaH1, PREDAC_CNN, PREDAC, IAV-CNN, MFPAD, FluAttn
	A/Queretaro/19898915/2022	1	1	1	1	1	1	1	1	0	0	1	CNN-PSO, PREDAC-Transformer, PN-AgEvaH1, CNN-M23, PREDAC_CNN, PREDAC, AdaBoost, IAV-CNN
	A/Queretaro/19898917/2022	1	1	1	0	0	1	1	1	1	1	1	CNN-PSO, PREDAC-Transformer, PN-AgEvaH1, PREDAC, AdaBoost, IAV-CNN, MFPAD, FluAttn
	A/Queretaro/19898921/2022	1	1	1	1	1	1	1	1	1	1	1	CNN-PSO, PREDAC-Transformer, PN-AgEvaH1, CNN-M23, PREDAC_CNN, PREDAC, AdaBoost, IAV-CNN, MFPAD, FluAttn
	A/Queretaro/19898922/2022	1	1	1	1	0	0	1	1	0	0	1	CNN-PSO, PREDAC-Transformer, PN-AgEvaH1, CNN-M23, AdaBoost, IAV-CNN
	A/Queretaro/19898923/2022	1	1	1	1	0	0	1	1	0	0	1	CNN-PSO, PREDAC-Transformer, PN-AgEvaH1, CNN-M23, AdaBoost, IAV-CNN
	A/Queretaro/19898924/2022	1	1	1	1	0	0	1	1	0	0	1	CNN-PSO, PREDAC-Transformer, PN-AgEvaH1, CNN-M23, AdaBoost, IAV-CNN
	A/Queretaro/19898925/2022	1	1	1	0	0	0	1	1	0	0	0
	A/Queretaro/19898926/2022	1	1	1	1	0	0	1	1	0	0	1	CNN-PSO, PREDAC-Transformer, PN-AgEvaH1, CNN-M23, AdaBoost, IAV-CNN
	A/Queretaro/19898927/2022	1	1	1	1	0	0	1	1	0	0	1	CNN-PSO, PREDAC-Transformer, PN-AgEvaH1, CNN-M23, AdaBoost, IAV-CNN
	A/Queretaro/19898928/2022	1	1	1	0	1	0	0	1	0	0	0
	A/Queretaro/19898929/2022	1	1	1	1	0	0	1	1	0	0	1	CNN-PSO, PREDAC-Transformer, PN-AgEvaH1, CNN-M23, AdaBoost, IAV-CNN
	A/Queretaro/19898930/2022	1	1	1	1	0	0	1	1	0	0	1	CNN-PSO, PREDAC-Transformer, PN-AgEvaH1, CNN-M23, AdaBoost, IAV-CNN
	A/Queretaro/19898931/2022	1	1	1	0	0	1	1	1	1	1	1	CNN-PSO, PREDAC-Transformer, PN-AgEvaH1, PREDAC, AdaBoost, IAV-CNN, MFPAD, FluAttn
	A/Queretaro/19898932/2022	1	1	1	1	0	0	1	1	0	0	1	CNN-PSO, PREDAC-Transformer, PN-AgEvaH1, CNN-M23, AdaBoost, IAV-CNN
	A/Queretaro/19898933/2022	1	1	1	0	1	0	0	1	0	0	0
	A/Queretaro/19898936/2022	1	1	1	0	0	1	1	1	1	1	1	CNN-PSO, PREDAC-Transformer, PN-AgEvaH1, PREDAC, AdaBoost, IAV-CNN, MFPAD, FluAttn
	A/Quintana_Roo/19784270/2022	1	1	1	1	1	0	1	1	0	0	1	CNN-PSO, PREDAC-Transformer, PN-AgEvaH1, CNN-M23, PREDAC_CNN, AdaBoost, IAV-CNN
	A/Quintana_Roo/19790422/2022	1	1	1	0	1	0	0	1	1	0	1	CNN-PSO, PREDAC-Transformer, PN-AgEvaH1, PREDAC_CNN, IAV-CNN, MFPAD
	A/Quintana_Roo/19790448/2022	1	1	1	1	0	0	1	1	0	0	1	CNN-PSO, PREDAC-Transformer, PN-AgEvaH1, CNN-M23, AdaBoost, IAV-CNN
	A/Quintana_Roo/19790478/2022	1	1	1	0	1	0	0	1	0	0	0
	A/Quintana_Roo/19790479/2022	1	1	1	0	1	0	0	1	0	0	0
	A/Quintana_Roo/19790483/2022	0	1	1	0	1	0	0	1	1	0	0
	A/Quintana_Roo/19790491/2022	1	1	1	1	0	0	1	1	0	0	1	CNN-PSO, PREDAC-Transformer, PN-AgEvaH1, CNN-M23, AdaBoost, IAV-CNN
	A/Quintana_Roo/19790493/2022	1	1	1	1	1	1	1	1	1	1	1	CNN-PSO, PREDAC-Transformer, PN-AgEvaH1, CNN-M23, PREDAC_CNN, PREDAC, AdaBoost, IAV-CNN, MFPAD, FluAttn
	A/Quintana_Roo/19790497/2022	1	1	0	1	0	0	1	1	0	0	0
	A/Quintana_Roo/19790501/2022	1	1	1	0	1	0	0	1	0	0	0
	A/Quintana_Roo/19790521/2022	1	1	1	1	1	1	1	1	1	1	1	CNN-PSO, PREDAC-Transformer, PN-AgEvaH1, CNN-M23, PREDAC_CNN, PREDAC, AdaBoost, IAV-CNN, MFPAD, FluAttn
	A/Quintana_Roo/19790529/2022	1	1	1	0	1	1	1	1	1	0	1	CNN-PSO, PREDAC-Transformer, PN-AgEvaH1, PREDAC_CNN, PREDAC, AdaBoost, IAV-CNN, MFPAD
	A/Quintana_Roo/19790533/2022	1	1	1	1	0	0	1	1	0	0	1	CNN-PSO, PREDAC-Transformer, PN-AgEvaH1, CNN-M23, AdaBoost, IAV-CNN
	A/Quintana_Roo/19790536/2022	1	1	1	0	0	1	1	1	0	0	1	CNN-PSO, PREDAC-Transformer, PN-AgEvaH1, PREDAC, AdaBoost, IAV-CNN
	A/Quintana_Roo/19790538/2022	1	1	1	1	1	0	1	1	0	0	1	CNN-PSO, PREDAC-Transformer, PN-AgEvaH1, CNN-M23, PREDAC_CNN, AdaBoost, IAV-CNN
	A/Quintana_Roo/19790818/2022	0	1	1	0	1	0	0	1	1	0	0
	A/Quintana_Roo/19790983/2022	1	1	1	1	0	0	1	1	0	0	1	CNN-PSO, PREDAC-Transformer, PN-AgEvaH1, CNN-M23, AdaBoost, IAV-CNN
	A/Quintana_Roo/19898683/2023	1	1	1	1	0	1	1	1	1	0	1	CNN-PSO, PREDAC-Transformer, PN-AgEvaH1, CNN-M23, PREDAC, AdaBoost, IAV-CNN, MFPAD
	A/Quintana_Roo/19898685/2023	1	1	1	1	1	1	1	1	0	0	1	CNN-PSO, PREDAC-Transformer, PN-AgEvaH1, CNN-M23, PREDAC_CNN, PREDAC, AdaBoost, IAV-CNN
	A/Quintana_Roo/19898688/2023	1	1	1	1	0	0	1	1	0	0	1	CNN-PSO, PREDAC-Transformer, PN-AgEvaH1, CNN-M23, AdaBoost, IAV-CNN
	A/Quintana_Roo/19898693/2023	1	1	1	0	0	0	1	1	1	0	1	CNN-PSO, PREDAC-Transformer, PN-AgEvaH1, AdaBoost, IAV-CNN, MFPAD
	A/Quintana_Roo/19898707/2023	1	1	1	1	0	0	1	1	0	0	1	CNN-PSO, PREDAC-Transformer, PN-AgEvaH1, CNN-M23, AdaBoost, IAV-CNN
	A/Quintana_Roo/19898805/2022	1	1	1	0	1	1	1	1	1	0	1	CNN-PSO, PREDAC-Transformer, PN-AgEvaH1, PREDAC_CNN, PREDAC, AdaBoost, IAV-CNN, MFPAD
	A/Quintana_Roo/19898807/2022	1	1	1	1	0	0	1	1	0	0	1	CNN-PSO, PREDAC-Transformer, PN-AgEvaH1, CNN-M23, AdaBoost, IAV-CNN
	A/Quintana_Roo/19898816/2022	1	1	1	1	1	1	1	1	1	1	1	CNN-PSO, PREDAC-Transformer, PN-AgEvaH1, CNN-M23, PREDAC_CNN, PREDAC, AdaBoost, IAV-CNN, MFPAD, FluAttn
	A/San_Luis_Potosi/19790264/2022	1	1	1	0	1	0	0	1	0	0	0
	A/San_Luis_Potosi/19790269/2022	1	1	1	0	1	0	0	1	1	0	1	CNN-PSO, PREDAC-Transformer, PN-AgEvaH1, PREDAC_CNN, IAV-CNN, MFPAD
	A/San_Luis_Potosi/19790272/2022	1	1	1	0	1	1	1	1	1	1	1	CNN-PSO, PREDAC-Transformer, PN-AgEvaH1, PREDAC_CNN, PREDAC, AdaBoost, IAV-CNN, MFPAD, FluAttn
	A/San_Luis_Potosi/19790273/2022	1	1	1	0	1	0	0	1	0	0	0
	A/San_Luis_Potosi/19790274/2022	1	1	1	0	1	0	0	1	0	0	0
	A/San_Luis_Potosi/19790275/2022	1	1	1	0	1	0	0	1	0	0	0
	A/San_Luis_Potosi/19790276/2022	1	1	1	0	1	0	0	1	0	0	0
	A/San_Luis_Potosi/19790277/2022	1	1	1	0	1	0	0	1	0	0	0
	A/San_Luis_Potosi/19790278/2022	1	1	1	0	1	0	0	1	0	0	0
	A/San_Luis_Potosi/19790280/2022	1	1	1	0	1	0	0	1	0	0	0
	A/San_Luis_Potosi/19790281/2022	1	1	1	0	1	0	0	1	1	1	1	CNN-PSO, PREDAC-Transformer, PN-AgEvaH1, PREDAC_CNN, IAV-CNN, MFPAD, FluAttn
	A/San_Luis_Potosi/19790282/2022	1	1	1	0	1	0	0	1	0	0	0
	A/San_Luis_Potosi/19790284/2022	1	1	1	0	1	0	0	1	0	0	0
	A/San_Luis_Potosi/19790285/2022	1	1	1	0	1	0	0	1	0	0	0
	A/San_Luis_Potosi/19790287/2022	1	1	1	0	1	0	0	1	0	0	0
	A/San_Luis_Potosi/19790288/2022	1	1	1	1	1	1	0	1	1	0	1	CNN-PSO, PREDAC-Transformer, PN-AgEvaH1, CNN-M23, PREDAC_CNN, PREDAC, IAV-CNN, MFPAD
	A/San_Luis_Potosi/19790290/2022	1	1	1	0	1	0	0	1	0	0	0
	A/San_Luis_Potosi/19790294/2022	1	1	1	0	1	0	0	1	1	0	1	CNN-PSO, PREDAC-Transformer, PN-AgEvaH1, PREDAC_CNN, IAV-CNN, MFPAD
	A/San_Luis_Potosi/19790298/2022	1	1	1	0	1	0	0	1	0	0	0
	A/San_Luis_Potosi/19790301/2022	1	1	1	0	1	0	0	1	0	0	0
	A/San_Luis_Potosi/19790305/2022	1	1	1	1	1	1	1	1	1	1	1	CNN-PSO, PREDAC-Transformer, PN-AgEvaH1, CNN-M23, PREDAC_CNN, PREDAC, AdaBoost, IAV-CNN, MFPAD, FluAttn
	A/San_Luis_Potosi/19790309/2022	1	1	1	0	1	0	0	1	1	1	1	CNN-PSO, PREDAC-Transformer, PN-AgEvaH1, PREDAC_CNN, IAV-CNN, MFPAD, FluAttn
	A/San_Luis_Potosi/19790310/2022	1	1	1	0	1	0	0	1	0	0	0
	A/San_Luis_Potosi/19790314/2022	1	1	0	1	1	1	0	1	1	0	1	CNN-PSO, PREDAC-Transformer, CNN-M23, PREDAC_CNN, PREDAC, IAV-CNN, MFPAD
	A/San_Luis_Potosi/19790324/2022	1	1	1	1	0	0	1	1	0	0	1	CNN-PSO, PREDAC-Transformer, PN-AgEvaH1, CNN-M23, AdaBoost, IAV-CNN
	A/San_Luis_Potosi/19790329/2022	1	1	1	0	1	1	1	1	1	0	1	CNN-PSO, PREDAC-Transformer, PN-AgEvaH1, PREDAC_CNN, PREDAC, AdaBoost, IAV-CNN, MFPAD
	A/San_Luis_Potosi/19790335/2022	1	1	1	1	1	1	1	1	0	0	1	CNN-PSO, PREDAC-Transformer, PN-AgEvaH1, CNN-M23, PREDAC_CNN, PREDAC, AdaBoost, IAV-CNN
	A/San_Luis_Potosi/19790341/2022	1	1	0	0	1	1	1	1	0	0	1	CNN-PSO, PREDAC-Transformer, PREDAC_CNN, PREDAC, AdaBoost, IAV-CNN
	A/San_Luis_Potosi/19790347/2022	1	1	1	1	0	0	1	1	0	0	1	CNN-PSO, PREDAC-Transformer, PN-AgEvaH1, CNN-M23, AdaBoost, IAV-CNN
	A/San_Luis_Potosi/19790356/2022	1	1	1	0	1	1	1	1	1	0	1	CNN-PSO, PREDAC-Transformer, PN-AgEvaH1, PREDAC_CNN, PREDAC, AdaBoost, IAV-CNN, MFPAD
	A/San_Luis_Potosi/19790364/2022	1	1	1	1	0	0	1	1	0	0	1	CNN-PSO, PREDAC-Transformer, PN-AgEvaH1, CNN-M23, AdaBoost, IAV-CNN
	A/San_Luis_Potosi/19790373/2022	1	1	1	1	1	1	1	1	1	1	1	CNN-PSO, PREDAC-Transformer, PN-AgEvaH1, CNN-M23, PREDAC_CNN, PREDAC, AdaBoost, IAV-CNN, MFPAD, FluAttn
	A/San_Luis_Potosi/19790382/2022	1	1	1	1	0	1	1	1	0	0	1	CNN-PSO, PREDAC-Transformer, PN-AgEvaH1, CNN-M23, PREDAC, AdaBoost, IAV-CNN
	A/San_Luis_Potosi/19790386/2022	1	1	1	1	0	0	1	1	0	0	1	CNN-PSO, PREDAC-Transformer, PN-AgEvaH1, CNN-M23, AdaBoost, IAV-CNN
	A/San_Luis_Potosi/19790388/2022	1	1	1	1	0	0	1	1	0	0	1	CNN-PSO, PREDAC-Transformer, PN-AgEvaH1, CNN-M23, AdaBoost, IAV-CNN
	A/San_Luis_Potosi/19790392/2022	1	1	1	1	0	0	1	1	0	0	1	CNN-PSO, PREDAC-Transformer, PN-AgEvaH1, CNN-M23, AdaBoost, IAV-CNN
	A/San_Luis_Potosi/19898772/2022	1	1	1	1	1	1	1	1	1	1	1	CNN-PSO, PREDAC-Transformer, PN-AgEvaH1, CNN-M23, PREDAC_CNN, PREDAC, AdaBoost, IAV-CNN, MFPAD, FluAttn
	A/San_Luis_Potosi/19898773/2022	1	1	1	1	1	1	1	1	1	0	1	CNN-PSO, PREDAC-Transformer, PN-AgEvaH1, CNN-M23, PREDAC_CNN, PREDAC, AdaBoost, IAV-CNN, MFPAD
	A/San_Luis_Potosi/19898775/2022	1	1	1	1	0	0	1	1	0	0	1	CNN-PSO, PREDAC-Transformer, PN-AgEvaH1, CNN-M23, AdaBoost, IAV-CNN
	A/State_of_Mexico/19790793/2022	1	1	0	0	1	0	0	1	1	0	0
	A/State_of_Mexico/19790837/2022	1	1	1	0	1	0	0	1	0	0	0
	A/State_of_Mexico/19790839/2022	1	1	0	0	1	0	0	1	1	0	0
	A/State_of_Mexico/19790849/2022	1	1	1	0	1	0	0	1	1	1	1	CNN-PSO, PREDAC-Transformer, PN-AgEvaH1, PREDAC_CNN, IAV-CNN, MFPAD, FluAttn
	A/State_of_Mexico/19790863/2022	1	1	1	0	1	0	0	1	0	0	0
	A/State_of_Mexico/19790864/2022	1	1	1	1	0	0	1	1	0	0	1	CNN-PSO, PREDAC-Transformer, PN-AgEvaH1, CNN-M23, AdaBoost, IAV-CNN
	A/State_of_Mexico/19790898/2022	1	1	1	0	1	0	0	1	0	0	0
	A/State_of_Mexico/19790902/2022	1	1	1	1	0	0	1	1	0	0	1	CNN-PSO, PREDAC-Transformer, PN-AgEvaH1, CNN-M23, AdaBoost, IAV-CNN
	A/State_of_Mexico/19790904/2022	1	1	1	0	1	0	0	1	0	0	0
	A/State_of_Mexico/19790909/2022	1	1	1	0	1	1	1	1	1	0	1	CNN-PSO, PREDAC-Transformer, PN-AgEvaH1, PREDAC_CNN, PREDAC, AdaBoost, IAV-CNN, MFPAD
	A/State_of_Mexico/19790910/2022	1	1	1	1	0	0	1	1	0	0	1	CNN-PSO, PREDAC-Transformer, PN-AgEvaH1, CNN-M23, AdaBoost, IAV-CNN
	A/State_of_Mexico/19790925/2022	1	1	1	0	1	1	0	1	1	0	1	CNN-PSO, PREDAC-Transformer, PN-AgEvaH1, PREDAC_CNN, PREDAC, IAV-CNN, MFPAD
	A/State_of_Mexico/19790927/2022	1	1	1	1	0	0	1	1	0	0	1	CNN-PSO, PREDAC-Transformer, PN-AgEvaH1, CNN-M23, AdaBoost, IAV-CNN
	A/State_of_Mexico/19790929/2022	1	1	1	0	1	1	0	1	1	0	1	CNN-PSO, PREDAC-Transformer, PN-AgEvaH1, PREDAC_CNN, PREDAC, IAV-CNN, MFPAD
	A/State_of_Mexico/19790931/2022	1	1	1	1	0	0	1	1	0	0	1	CNN-PSO, PREDAC-Transformer, PN-AgEvaH1, CNN-M23, AdaBoost, IAV-CNN
	A/State_of_Mexico/19790933/2022	1	1	1	0	1	1	0	1	1	0	1	CNN-PSO, PREDAC-Transformer, PN-AgEvaH1, PREDAC_CNN, PREDAC, IAV-CNN, MFPAD
	A/State_of_Mexico/19790934/2022	1	1	1	0	1	1	0	1	1	0	1	CNN-PSO, PREDAC-Transformer, PN-AgEvaH1, PREDAC_CNN, PREDAC, IAV-CNN, MFPAD
	A/State_of_Mexico/19790935/2022	1	1	1	0	1	1	1	1	1	0	1	CNN-PSO, PREDAC-Transformer, PN-AgEvaH1, PREDAC_CNN, PREDAC, AdaBoost, IAV-CNN, MFPAD
	A/State_of_Mexico/19790937/2022	1	1	1	0	1	0	0	1	1	0	1	CNN-PSO, PREDAC-Transformer, PN-AgEvaH1, PREDAC_CNN, IAV-CNN, MFPAD
	A/State_of_Mexico/19790946/2022	1	1	1	1	0	0	1	1	0	0	1	CNN-PSO, PREDAC-Transformer, PN-AgEvaH1, CNN-M23, AdaBoost, IAV-CNN
	A/State_of_Mexico/19790953/2022	1	1	1	0	0	0	1	1	1	0	1	CNN-PSO, PREDAC-Transformer, PN-AgEvaH1, AdaBoost, IAV-CNN, MFPAD
	A/State_of_Mexico/19790955/2022	1	1	1	0	1	0	0	1	1	0	1	CNN-PSO, PREDAC-Transformer, PN-AgEvaH1, PREDAC_CNN, IAV-CNN, MFPAD
	A/State_of_Mexico/19790957/2022	1	1	1	1	0	0	1	1	0	0	1	CNN-PSO, PREDAC-Transformer, PN-AgEvaH1, CNN-M23, AdaBoost, IAV-CNN
	A/State_of_Mexico/19790977/2022	1	1	1	1	0	0	1	1	0	0	1	CNN-PSO, PREDAC-Transformer, PN-AgEvaH1, CNN-M23, AdaBoost, IAV-CNN
	A/State_of_Mexico/19790980/2022	1	1	1	0	1	0	0	1	1	0	1	CNN-PSO, PREDAC-Transformer, PN-AgEvaH1, PREDAC_CNN, IAV-CNN, MFPAD
	A/State_of_Mexico/19790981/2022	1	1	1	1	0	0	1	1	0	0	1	CNN-PSO, PREDAC-Transformer, PN-AgEvaH1, CNN-M23, AdaBoost, IAV-CNN
	A/State_of_Mexico/19791004/2022	1	1	1	1	0	0	1	1	0	0	1	CNN-PSO, PREDAC-Transformer, PN-AgEvaH1, CNN-M23, AdaBoost, IAV-CNN
	A/State_of_Mexico/19791039/2022	1	1	1	1	1	1	1	1	1	0	1	CNN-PSO, PREDAC-Transformer, PN-AgEvaH1, CNN-M23, PREDAC_CNN, PREDAC, AdaBoost, IAV-CNN, MFPAD
	A/State_of_Mexico/19791057/2022	1	1	1	1	1	0	1	1	0	0	1	CNN-PSO, PREDAC-Transformer, PN-AgEvaH1, CNN-M23, PREDAC_CNN, AdaBoost, IAV-CNN
	A/State_of_Mexico/19791069/2022	1	1	1	1	0	0	1	1	0	0	1	CNN-PSO, PREDAC-Transformer, PN-AgEvaH1, CNN-M23, AdaBoost, IAV-CNN
	A/State_of_Mexico/19791070/2022	1	1	1	1	1	1	1	1	1	1	1	CNN-PSO, PREDAC-Transformer, PN-AgEvaH1, CNN-M23, PREDAC_CNN, PREDAC, AdaBoost, IAV-CNN, MFPAD, FluAttn
	A/State_of_Mexico/19791072/2022	0	1	1	0	1	0	0	1	1	0	0
	A/State_of_Mexico/19898745/2023	1	1	1	0	1	1	1	1	1	0	1	CNN-PSO, PREDAC-Transformer, PN-AgEvaH1, PREDAC_CNN, PREDAC, AdaBoost, IAV-CNN, MFPAD
	A/State_of_Mexico/19898940/2022	1	1	1	0	0	1	1	1	1	1	1	CNN-PSO, PREDAC-Transformer, PN-AgEvaH1, PREDAC, AdaBoost, IAV-CNN, MFPAD, FluAttn
	A/State_of_Mexico/19898976/2022	1	1	1	1	0	0	1	1	0	0	1	CNN-PSO, PREDAC-Transformer, PN-AgEvaH1, CNN-M23, AdaBoost, IAV-CNN
	A/State_of_Mexico/19899005/2022	1	1	0	1	1	0	1	1	0	0	1	CNN-PSO, PREDAC-Transformer, CNN-M23, PREDAC_CNN, AdaBoost, IAV-CNN
	A/State_of_Mexico/19899020/2022	1	1	1	0	1	0	0	1	0	0	0
	A/State_of_Mexico/19899022/2022	1	1	1	1	0	0	1	1	0	0	1	CNN-PSO, PREDAC-Transformer, PN-AgEvaH1, CNN-M23, AdaBoost, IAV-CNN
	A/State_of_Mexico/19899023/2022	1	1	1	1	1	1	1	1	1	1	1	CNN-PSO, PREDAC-Transformer, PN-AgEvaH1, CNN-M23, PREDAC_CNN, PREDAC, AdaBoost, IAV-CNN, MFPAD, FluAttn
	A/State_of_Mexico/19899063/2022	1	1	1	1	0	0	1	1	0	0	1	CNN-PSO, PREDAC-Transformer, PN-AgEvaH1, CNN-M23, AdaBoost, IAV-CNN
	A/Tamaulipas/19790556/2022	1	1	1	0	1	0	0	1	0	0	0
	A/Tamaulipas/19790557/2022	1	1	1	0	1	0	0	1	1	0	1	CNN-PSO, PREDAC-Transformer, PN-AgEvaH1, PREDAC_CNN, IAV-CNN, MFPAD
	A/Tamaulipas/19790589/2022	1	1	1	0	1	0	0	1	0	0	0
	A/Tamaulipas/19790592/2022	1	1	1	0	1	0	0	1	0	0	0
	A/Tamaulipas/19790595/2022	1	1	1	0	1	0	0	1	0	0	0
	A/Tamaulipas/19790633/2022	1	1	1	0	1	1	1	1	1	0	1	CNN-PSO, PREDAC-Transformer, PN-AgEvaH1, PREDAC_CNN, PREDAC, AdaBoost, IAV-CNN, MFPAD
	A/Tamaulipas/19790640/2022	1	1	1	0	1	0	0	1	0	0	0
	A/Tamaulipas/19790656/2022	1	1	1	0	1	0	0	1	0	0	0
	A/Tamaulipas/19790661/2022	1	1	1	0	1	1	1	1	1	1	1	CNN-PSO, PREDAC-Transformer, PN-AgEvaH1, PREDAC_CNN, PREDAC, AdaBoost, IAV-CNN, MFPAD, FluAttn
	A/Tamaulipas/19790664/2022	1	1	1	0	1	1	1	1	1	0	1	CNN-PSO, PREDAC-Transformer, PN-AgEvaH1, PREDAC_CNN, PREDAC, AdaBoost, IAV-CNN, MFPAD
	A/Tamaulipas/19790666/2022	1	1	1	0	1	1	1	1	1	0	1	CNN-PSO, PREDAC-Transformer, PN-AgEvaH1, PREDAC_CNN, PREDAC, AdaBoost, IAV-CNN, MFPAD
	A/Tamaulipas/19790669/2022	1	1	1	1	1	1	1	1	1	0	1	CNN-PSO, PREDAC-Transformer, PN-AgEvaH1, CNN-M23, PREDAC_CNN, PREDAC, AdaBoost, IAV-CNN, MFPAD
	A/Tamaulipas/19790675/2022	1	1	1	0	1	1	1	1	1	0	1	CNN-PSO, PREDAC-Transformer, PN-AgEvaH1, PREDAC_CNN, PREDAC, AdaBoost, IAV-CNN, MFPAD
	A/Tamaulipas/19790676/2022	1	1	1	0	1	0	0	1	1	0	1	CNN-PSO, PREDAC-Transformer, PN-AgEvaH1, PREDAC_CNN, IAV-CNN, MFPAD
	A/Tamaulipas/19790689/2022	1	1	1	1	1	1	1	1	1	0	1	CNN-PSO, PREDAC-Transformer, PN-AgEvaH1, CNN-M23, PREDAC_CNN, PREDAC, AdaBoost, IAV-CNN, MFPAD
	A/Tamaulipas/19790691/2022	1	1	1	0	1	1	1	1	1	0	1	CNN-PSO, PREDAC-Transformer, PN-AgEvaH1, PREDAC_CNN, PREDAC, AdaBoost, IAV-CNN, MFPAD
	A/Tamaulipas/19790693/2022	1	1	1	0	1	1	1	1	1	0	1	CNN-PSO, PREDAC-Transformer, PN-AgEvaH1, PREDAC_CNN, PREDAC, AdaBoost, IAV-CNN, MFPAD
	A/Tamaulipas/19790701/2022	1	1	1	0	1	1	1	1	1	0	1	CNN-PSO, PREDAC-Transformer, PN-AgEvaH1, PREDAC_CNN, PREDAC, AdaBoost, IAV-CNN, MFPAD
	A/Tamaulipas/19790702/2022	1	1	1	0	1	0	0	1	0	0	0
	A/Tamaulipas/19790704/2022	1	1	1	0	1	1	1	1	1	0	1	CNN-PSO, PREDAC-Transformer, PN-AgEvaH1, PREDAC_CNN, PREDAC, AdaBoost, IAV-CNN, MFPAD
	A/Tamaulipas/19790705/2022	1	1	1	0	1	1	1	1	1	0	1	CNN-PSO, PREDAC-Transformer, PN-AgEvaH1, PREDAC_CNN, PREDAC, AdaBoost, IAV-CNN, MFPAD
	A/Tamaulipas/19790706/2022	1	1	1	0	1	1	1	1	1	0	1	CNN-PSO, PREDAC-Transformer, PN-AgEvaH1, PREDAC_CNN, PREDAC, AdaBoost, IAV-CNN, MFPAD
	A/Tamaulipas/19790707/2022	1	1	1	0	1	0	0	1	0	0	0
	A/Tamaulipas/19790716/2022	1	1	1	0	1	0	0	1	0	0	0
	A/Tamaulipas/19790718/2022	1	1	0	1	1	0	1	1	0	0	1	CNN-PSO, PREDAC-Transformer, CNN-M23, PREDAC_CNN, AdaBoost, IAV-CNN
	A/Tamaulipas/19790720/2022	1	1	1	1	1	1	1	1	1	1	1	CNN-PSO, PREDAC-Transformer, PN-AgEvaH1, CNN-M23, PREDAC_CNN, PREDAC, AdaBoost, IAV-CNN, MFPAD, FluAttn
	A/Tamaulipas/19790727/2022	1	1	1	0	1	1	1	1	1	0	1	CNN-PSO, PREDAC-Transformer, PN-AgEvaH1, PREDAC_CNN, PREDAC, AdaBoost, IAV-CNN, MFPAD
	A/Tamaulipas/19790744/2022	1	1	1	0	1	1	1	1	1	0	1	CNN-PSO, PREDAC-Transformer, PN-AgEvaH1, PREDAC_CNN, PREDAC, AdaBoost, IAV-CNN, MFPAD
	A/Tamaulipas/19790745/2022	1	1	1	0	1	1	1	1	1	0	1	CNN-PSO, PREDAC-Transformer, PN-AgEvaH1, PREDAC_CNN, PREDAC, AdaBoost, IAV-CNN, MFPAD
	A/Tamaulipas/19790767/2022	1	1	1	1	0	0	1	1	0	0	1	CNN-PSO, PREDAC-Transformer, PN-AgEvaH1, CNN-M23, AdaBoost, IAV-CNN
	A/Tamaulipas/19790770/2022	1	1	1	0	1	1	0	1	0	0	1	CNN-PSO, PREDAC-Transformer, PN-AgEvaH1, PREDAC_CNN, PREDAC, IAV-CNN
	A/Tamaulipas/19790776/2022	1	1	1	0	1	0	0	1	0	0	0
	A/Tamaulipas/19790907/2022	1	1	1	0	1	1	1	1	1	0	1	CNN-PSO, PREDAC-Transformer, PN-AgEvaH1, PREDAC_CNN, PREDAC, AdaBoost, IAV-CNN, MFPAD
	A/Veracruz/19790795/2022	1	1	1	1	1	1	1	1	0	0	1	CNN-PSO, PREDAC-Transformer, PN-AgEvaH1, CNN-M23, PREDAC_CNN, PREDAC, AdaBoost, IAV-CNN
	A/Veracruz/19790879/2022	1	1	1	0	1	1	0	1	1	0	1	CNN-PSO, PREDAC-Transformer, PN-AgEvaH1, PREDAC_CNN, PREDAC, IAV-CNN, MFPAD
	A/Veracruz/19898883/2022	1	1	1	0	1	0	0	1	0	0	0
	A/Veracruz/19898884/2022	0	1	1	0	1	0	0	1	1	0	0
	A/Veracruz/19898885/2022	1	1	1	1	1	1	0	1	1	0	1	CNN-PSO, PREDAC-Transformer, PN-AgEvaH1, CNN-M23, PREDAC_CNN, PREDAC, IAV-CNN, MFPAD
	A/Veracruz/19898886/2022	0	1	1	0	1	0	0	1	1	0	0
	A/Veracruz/19898887/2022	1	1	1	0	1	0	0	1	1	0	1	CNN-PSO, PREDAC-Transformer, PN-AgEvaH1, PREDAC_CNN, IAV-CNN, MFPAD
	A/Veracruz/19898888/2022	1	1	1	1	1	0	0	1	1	1	1	CNN-PSO, PREDAC-Transformer, PN-AgEvaH1, CNN-M23, PREDAC_CNN, IAV-CNN, MFPAD, FluAttn
	A/Veracruz/19898892/2022	1	1	1	0	1	0	0	1	1	0	1	CNN-PSO, PREDAC-Transformer, PN-AgEvaH1, PREDAC_CNN, IAV-CNN, MFPAD
	A/Veracruz/19898893/2022	1	1	1	0	1	1	0	1	1	0	1	CNN-PSO, PREDAC-Transformer, PN-AgEvaH1, PREDAC_CNN, PREDAC, IAV-CNN, MFPAD
	A/Veracruz/19898894/2022	0	1	1	0	1	0	0	1	1	0	0
	A/Veracruz/19898895/2022	0	1	1	0	1	0	0	1	1	0	0
	A/Veracruz/19898896/2022	1	1	1	0	1	1	0	1	1	0	1	CNN-PSO, PREDAC-Transformer, PN-AgEvaH1, PREDAC_CNN, PREDAC, IAV-CNN, MFPAD
	A/Veracruz/19898899/2022	0	1	1	0	1	0	0	1	1	0	0
	A/Veracruz/19898900/2022	0	1	1	0	1	0	0	1	1	1	1	PREDAC-Transformer, PN-AgEvaH1, PREDAC_CNN, IAV-CNN, MFPAD, FluAttn
	A/Veracruz/19898901/2022	1	1	1	1	0	0	1	1	0	0	1	CNN-PSO, PREDAC-Transformer, PN-AgEvaH1, CNN-M23, AdaBoost, IAV-CNN
	A/Veracruz/19898902/2022	1	1	1	1	1	1	1	1	0	0	1	CNN-PSO, PREDAC-Transformer, PN-AgEvaH1, CNN-M23, PREDAC_CNN, PREDAC, AdaBoost, IAV-CNN
	A/Veracruz/19898903/2022	1	1	1	0	1	1	1	1	1	0	1	CNN-PSO, PREDAC-Transformer, PN-AgEvaH1, PREDAC_CNN, PREDAC, AdaBoost, IAV-CNN, MFPAD
	A/Veracruz/19898905/2022	1	1	1	0	1	1	0	1	1	1	1	CNN-PSO, PREDAC-Transformer, PN-AgEvaH1, PREDAC_CNN, PREDAC, IAV-CNN, MFPAD, FluAttn
	A/Veracruz/19898906/2022	1	1	1	1	0	0	1	1	0	0	1	CNN-PSO, PREDAC-Transformer, PN-AgEvaH1, CNN-M23, AdaBoost, IAV-CNN
	A/Veracruz/19898914/2022	1	1	1	1	0	0	1	1	0	0	1	CNN-PSO, PREDAC-Transformer, PN-AgEvaH1, CNN-M23, AdaBoost, IAV-CNN
	A/Veracruz/19898918/2022	1	1	1	0	1	1	1	1	1	0	1	CNN-PSO, PREDAC-Transformer, PN-AgEvaH1, PREDAC_CNN, PREDAC, AdaBoost, IAV-CNN, MFPAD
	A/Veracruz/19898919/2022	1	1	1	1	1	0	1	1	0	1	1	CNN-PSO, PREDAC-Transformer, PN-AgEvaH1, CNN-M23, PREDAC_CNN, AdaBoost, IAV-CNN, FluAttn
	A/Veracruz/19898920/2022	0	1	1	0	1	0	0	1	1	0	0
	A/Veracruz/19898935/2022	1	1	1	1	0	0	1	1	0	0	1	CNN-PSO, PREDAC-Transformer, PN-AgEvaH1, CNN-M23, AdaBoost, IAV-CNN
	A/Veracruz/19898937/2022	1	1	0	0	1	0	0	1	1	0	0
	A/Veracruz/19898939/2022	1	1	1	0	1	0	0	1	0	0	0
	A/Yucatan/19790390/2022	1	1	1	0	1	0	0	1	0	0	0
	A/Yucatan/19790396/2022	1	1	1	0	1	0	0	1	0	0	0
	A/Yucatan/19790397/2022	1	1	1	0	1	0	0	1	0	0	0
	A/Yucatan/19790399/2022	1	1	1	0	1	0	0	1	0	0	0
	A/Yucatan/19790401/2022	1	1	1	0	1	1	0	1	0	0	1	CNN-PSO, PREDAC-Transformer, PN-AgEvaH1, PREDAC_CNN, PREDAC, IAV-CNN
	A/Yucatan/19790403/2022	1	1	1	0	1	0	0	1	0	0	0
	A/Yucatan/19790405/2022	1	1	1	0	1	0	0	1	0	0	0
	A/Yucatan/19790407/2022	1	1	1	0	1	0	0	1	0	0	0
	A/Yucatan/19790409/2022	1	1	1	0	1	0	0	1	0	0	0
	A/Yucatan/19790411/2022	1	1	1	0	1	0	0	1	0	0	0
	A/Yucatan/19790413/2022	1	1	1	0	1	0	0	1	0	0	0
	A/Yucatan/19790415/2022	1	1	1	0	1	0	0	1	0	0	0
	A/Yucatan/19790417/2022	0	1	1	0	1	0	0	1	1	0	0
	A/Yucatan/19790419/2022	1	1	0	1	1	1	0	1	1	0	1	CNN-PSO, PREDAC-Transformer, CNN-M23, PREDAC_CNN, PREDAC, IAV-CNN, MFPAD
	A/Yucatan/19790424/2022	1	1	1	0	1	0	0	1	0	0	0
	A/Yucatan/19790426/2022	1	1	1	0	1	0	0	1	1	0	1	CNN-PSO, PREDAC-Transformer, PN-AgEvaH1, PREDAC_CNN, IAV-CNN, MFPAD
	A/Yucatan/19790428/2022	1	1	1	0	1	0	0	1	0	0	0
	A/Yucatan/19790430/2022	1	1	1	0	1	0	0	1	0	0	0
	A/Yucatan/19790433/2022	0	1	1	0	1	0	0	1	1	0	0
	A/Yucatan/19790435/2022	1	1	1	0	1	0	0	1	0	0	0
	A/Yucatan/19790437/2022	0	1	1	0	1	0	0	1	1	0	0
	A/Yucatan/19790439/2022	0	1	1	0	1	0	0	1	1	0	0
	A/Yucatan/19790441/2022	1	1	1	0	1	0	0	1	0	0	0
	A/Yucatan/19790443/2022	1	1	1	0	1	0	0	1	0	0	0
	A/Yucatan/19790446/2022	1	1	1	0	1	0	0	1	0	0	0
	A/Yucatan/19790450/2022	1	1	1	0	1	0	0	1	0	0	0
	A/Yucatan/19790451/2022	1	1	1	0	1	0	0	1	0	0	0
	A/Yucatan/19790453/2022	1	1	1	0	1	0	0	1	0	0	0
	A/Yucatan/19790454/2022	1	1	1	0	1	0	0	1	0	0	0
	A/Yucatan/19790456/2022	1	1	1	0	1	0	0	1	0	0	0
	A/Yucatan/19790458/2022	1	1	1	0	1	0	0	1	0	0	0
	A/Yucatan/19790460/2022	1	1	1	1	1	0	0	1	1	1	1	CNN-PSO, PREDAC-Transformer, PN-AgEvaH1, CNN-M23, PREDAC_CNN, IAV-CNN, MFPAD, FluAttn
	A/Yucatan/19790461/2022	1	1	1	0	1	0	0	1	0	0	0
	A/Yucatan/19790463/2022	1	1	1	0	1	0	0	1	0	0	0
	A/Yucatan/19790465/2022	1	1	1	0	1	0	0	1	1	0	1	CNN-PSO, PREDAC-Transformer, PN-AgEvaH1, PREDAC_CNN, IAV-CNN, MFPAD
	A/Yucatan/19790467/2022	1	1	1	0	1	0	0	1	0	0	0
	A/Yucatan/19790469/2022	1	1	1	0	1	0	0	1	0	0	0
	A/Yucatan/19790473/2022	1	1	1	0	1	0	0	1	0	1	1	CNN-PSO, PREDAC-Transformer, PN-AgEvaH1, PREDAC_CNN, IAV-CNN, FluAttn
	A/Yucatan/19790475/2022	1	1	1	0	1	0	0	1	0	0	0
	A/Yucatan/19790476/2022	1	1	1	0	1	0	0	1	0	0	0
	A/Yucatan/19790481/2022	1	1	1	0	1	0	0	1	0	0	0
	A/Yucatan/19790484/2022	1	1	1	0	1	0	0	1	0	0	0
	A/Yucatan/19790487/2022	1	1	1	0	1	0	0	1	0	0	0
	A/Yucatan/19790489/2022	1	1	1	0	1	0	0	1	1	0	1	CNN-PSO, PREDAC-Transformer, PN-AgEvaH1, PREDAC_CNN, IAV-CNN, MFPAD
	A/Yucatan/19790499/2022	1	1	1	0	1	1	1	1	1	0	1	CNN-PSO, PREDAC-Transformer, PN-AgEvaH1, PREDAC_CNN, PREDAC, AdaBoost, IAV-CNN, MFPAD
	A/Yucatan/19790503/2022	1	1	1	1	1	1	1	1	1	1	1	CNN-PSO, PREDAC-Transformer, PN-AgEvaH1, CNN-M23, PREDAC_CNN, PREDAC, AdaBoost, IAV-CNN, MFPAD, FluAttn
	A/Yucatan/19790507/2022	1	1	1	0	1	1	1	1	1	0	1	CNN-PSO, PREDAC-Transformer, PN-AgEvaH1, PREDAC_CNN, PREDAC, AdaBoost, IAV-CNN, MFPAD
	A/Yucatan/19790513/2022	1	1	1	0	1	1	1	1	1	0	1	CNN-PSO, PREDAC-Transformer, PN-AgEvaH1, PREDAC_CNN, PREDAC, AdaBoost, IAV-CNN, MFPAD
	A/Yucatan/19790514/2022	1	1	1	0	1	1	1	1	1	0	1	CNN-PSO, PREDAC-Transformer, PN-AgEvaH1, PREDAC_CNN, PREDAC, AdaBoost, IAV-CNN, MFPAD
	A/Yucatan/19790528/2022	1	1	1	1	0	0	1	1	0	0	1	CNN-PSO, PREDAC-Transformer, PN-AgEvaH1, CNN-M23, AdaBoost, IAV-CNN
	A/Yucatan/19790531/2022	1	1	1	1	0	0	1	1	0	0	1	CNN-PSO, PREDAC-Transformer, PN-AgEvaH1, CNN-M23, AdaBoost, IAV-CNN
	A/Yucatan/19790532/2022	1	1	1	1	0	0	1	1	0	0	1	CNN-PSO, PREDAC-Transformer, PN-AgEvaH1, CNN-M23, AdaBoost, IAV-CNN
	A/Yucatan/19790537/2022	1	1	1	1	0	0	1	1	0	0	1	CNN-PSO, PREDAC-Transformer, PN-AgEvaH1, CNN-M23, AdaBoost, IAV-CNN
	A/Yucatan/19790539/2022	1	1	1	0	1	1	1	1	1	0	1	CNN-PSO, PREDAC-Transformer, PN-AgEvaH1, PREDAC_CNN, PREDAC, AdaBoost, IAV-CNN, MFPAD
	A/Yucatan/19790541/2022	0	1	1	0	1	0	0	1	1	0	0
	A/Yucatan/19790820/2022	1	1	1	0	1	0	0	1	0	0	0
	A/Yucatan/19898676/2023	1	1	1	1	0	0	1	1	0	0	1	CNN-PSO, PREDAC-Transformer, PN-AgEvaH1, CNN-M23, AdaBoost, IAV-CNN
	A/Yucatan/19898682/2023	1	1	1	1	0	0	1	1	0	0	1	CNN-PSO, PREDAC-Transformer, PN-AgEvaH1, CNN-M23, AdaBoost, IAV-CNN
	A/Zacatecas/19790259/2022	1	1	1	0	1	0	0	1	1	0	1	CNN-PSO, PREDAC-Transformer, PN-AgEvaH1, PREDAC_CNN, IAV-CNN, MFPAD
	A/Zacatecas/19790260/2022	1	1	1	0	1	0	0	1	1	0	1	CNN-PSO, PREDAC-Transformer, PN-AgEvaH1, PREDAC_CNN, IAV-CNN, MFPAD
	A/Zacatecas/19790261/2022	1	1	1	0	1	0	0	1	0	0	0
	A/Zacatecas/19790262/2022	1	1	1	0	1	0	0	1	1	0	1	CNN-PSO, PREDAC-Transformer, PN-AgEvaH1, PREDAC_CNN, IAV-CNN, MFPAD
	A/Zacatecas/19790263/2022	1	1	1	0	1	0	0	1	1	0	1	CNN-PSO, PREDAC-Transformer, PN-AgEvaH1, PREDAC_CNN, IAV-CNN, MFPAD
	A/Zacatecas/19790265/2022	1	1	1	0	1	0	0	1	0	0	0
	A/Zacatecas/19790266/2022	0	1	1	0	1	0	0	1	1	0	0
	A/Zacatecas/19790267/2022	1	1	1	0	1	0	0	1	1	0	1	CNN-PSO, PREDAC-Transformer, PN-AgEvaH1, PREDAC_CNN, IAV-CNN, MFPAD
	A/Zacatecas/19790268/2022	1	1	1	0	1	0	0	1	0	0	0
	A/Zacatecas/19790270/2022	1	1	1	0	1	0	0	1	0	0	0
	A/Zacatecas/19790271/2022	1	1	1	1	1	1	1	1	1	0	1	CNN-PSO, PREDAC-Transformer, PN-AgEvaH1, CNN-M23, PREDAC_CNN, PREDAC, AdaBoost, IAV-CNN, MFPAD
	A/Zacatecas/19790283/2022	1	1	1	1	1	1	1	1	0	0	1	CNN-PSO, PREDAC-Transformer, PN-AgEvaH1, CNN-M23, PREDAC_CNN, PREDAC, AdaBoost, IAV-CNN
	A/Zacatecas/19790286/2022	1	1	0	0	0	1	0	1	1	1	1	CNN-PSO, PREDAC-Transformer, PREDAC, IAV-CNN, MFPAD, FluAttn
	A/Zacatecas/19790291/2022	0	1	0	1	1	1	0	1	1	0	1	PREDAC-Transformer, CNN-M23, PREDAC_CNN, PREDAC, IAV-CNN, MFPAD
	A/Zacatecas/19790292/2022	1	1	1	0	1	1	1	1	1	1	1	CNN-PSO, PREDAC-Transformer, PN-AgEvaH1, PREDAC_CNN, PREDAC, AdaBoost, IAV-CNN, MFPAD, FluAttn
	A/Zacatecas/19790296/2022	1	1	1	0	1	0	0	1	0	0	0
	A/Zacatecas/19790299/2022	1	1	1	0	1	1	1	1	1	0	1	CNN-PSO, PREDAC-Transformer, PN-AgEvaH1, PREDAC_CNN, PREDAC, AdaBoost, IAV-CNN, MFPAD
	A/Zacatecas/19790303/2022	1	1	0	1	1	1	1	1	1	0	1	CNN-PSO, PREDAC-Transformer, CNN-M23, PREDAC_CNN, PREDAC, AdaBoost, IAV-CNN, MFPAD
	A/Zacatecas/19790307/2022	1	1	1	1	1	1	1	1	0	0	1	CNN-PSO, PREDAC-Transformer, PN-AgEvaH1, CNN-M23, PREDAC_CNN, PREDAC, AdaBoost, IAV-CNN
	A/Zacatecas/19790312/2022	1	1	1	1	1	1	1	1	1	0	1	CNN-PSO, PREDAC-Transformer, PN-AgEvaH1, CNN-M23, PREDAC_CNN, PREDAC, AdaBoost, IAV-CNN, MFPAD
	A/Zacatecas/19790316/2022	1	1	1	1	0	0	1	1	0	0	1	CNN-PSO, PREDAC-Transformer, PN-AgEvaH1, CNN-M23, AdaBoost, IAV-CNN
	A/Zacatecas/19790318/2022	1	1	1	1	1	1	1	1	1	0	1	CNN-PSO, PREDAC-Transformer, PN-AgEvaH1, CNN-M23, PREDAC_CNN, PREDAC, AdaBoost, IAV-CNN, MFPAD
	A/Zacatecas/19790320/2022	1	1	1	1	1	1	1	1	1	0	1	CNN-PSO, PREDAC-Transformer, PN-AgEvaH1, CNN-M23, PREDAC_CNN, PREDAC, AdaBoost, IAV-CNN, MFPAD
	A/Zacatecas/19790322/2022	1	1	1	1	0	0	1	1	0	0	1	CNN-PSO, PREDAC-Transformer, PN-AgEvaH1, CNN-M23, AdaBoost, IAV-CNN
	A/Zacatecas/19790325/2022	1	1	1	0	1	1	1	1	1	0	1	CNN-PSO, PREDAC-Transformer, PN-AgEvaH1, PREDAC_CNN, PREDAC, AdaBoost, IAV-CNN, MFPAD
	A/Zacatecas/19790327/2022	1	1	1	0	1	0	0	1	0	0	0
	A/Zacatecas/19790331/2022	1	1	1	0	1	1	1	1	1	0	1	CNN-PSO, PREDAC-Transformer, PN-AgEvaH1, PREDAC_CNN, PREDAC, AdaBoost, IAV-CNN, MFPAD
	A/Zacatecas/19790333/2022	1	1	0	0	1	0	0	1	1	0	0
	A/Zacatecas/19790337/2022	1	1	1	0	1	0	0	1	0	0	0
	A/Zacatecas/19790339/2022	1	1	1	1	1	1	1	1	0	1	1	CNN-PSO, PREDAC-Transformer, PN-AgEvaH1, CNN-M23, PREDAC_CNN, PREDAC, AdaBoost, IAV-CNN, FluAttn
	A/Zacatecas/19790343/2022	1	1	1	1	1	0	0	1	1	1	1	CNN-PSO, PREDAC-Transformer, PN-AgEvaH1, CNN-M23, PREDAC_CNN, IAV-CNN, MFPAD, FluAttn
	A/Zacatecas/19790345/2022	1	1	1	1	1	1	1	1	1	0	1	CNN-PSO, PREDAC-Transformer, PN-AgEvaH1, CNN-M23, PREDAC_CNN, PREDAC, AdaBoost, IAV-CNN, MFPAD
	A/Zacatecas/19790349/2022	1	1	1	1	1	1	1	1	1	0	1	CNN-PSO, PREDAC-Transformer, PN-AgEvaH1, CNN-M23, PREDAC_CNN, PREDAC, AdaBoost, IAV-CNN, MFPAD
	A/Zacatecas/19790350/2022	1	1	1	1	1	1	1	1	1	0	1	CNN-PSO, PREDAC-Transformer, PN-AgEvaH1, CNN-M23, PREDAC_CNN, PREDAC, AdaBoost, IAV-CNN, MFPAD
	A/Zacatecas/19790352/2022	1	1	1	0	1	1	1	1	1	0	1	CNN-PSO, PREDAC-Transformer, PN-AgEvaH1, PREDAC_CNN, PREDAC, AdaBoost, IAV-CNN, MFPAD
	A/Zacatecas/19790354/2022	1	1	1	1	0	0	1	1	0	0	1	CNN-PSO, PREDAC-Transformer, PN-AgEvaH1, CNN-M23, AdaBoost, IAV-CNN
	A/Zacatecas/19790358/2022	1	1	1	1	1	1	1	1	1	0	1	CNN-PSO, PREDAC-Transformer, PN-AgEvaH1, CNN-M23, PREDAC_CNN, PREDAC, AdaBoost, IAV-CNN, MFPAD
	A/Zacatecas/19790359/2022	1	1	1	0	1	1	1	1	1	0	1	CNN-PSO, PREDAC-Transformer, PN-AgEvaH1, PREDAC_CNN, PREDAC, AdaBoost, IAV-CNN, MFPAD
	A/Zacatecas/19790362/2022	1	1	1	0	1	1	1	1	1	0	1	CNN-PSO, PREDAC-Transformer, PN-AgEvaH1, PREDAC_CNN, PREDAC, AdaBoost, IAV-CNN, MFPAD
	A/Zacatecas/19790365/2022	1	1	1	1	1	1	1	1	1	0	1	CNN-PSO, PREDAC-Transformer, PN-AgEvaH1, CNN-M23, PREDAC_CNN, PREDAC, AdaBoost, IAV-CNN, MFPAD
	A/Zacatecas/19790367/2022	1	1	1	1	1	1	1	1	1	0	1	CNN-PSO, PREDAC-Transformer, PN-AgEvaH1, CNN-M23, PREDAC_CNN, PREDAC, AdaBoost, IAV-CNN, MFPAD
	A/Zacatecas/19790371/2022	1	1	1	1	0	0	1	1	0	0	1	CNN-PSO, PREDAC-Transformer, PN-AgEvaH1, CNN-M23, AdaBoost, IAV-CNN
	A/Zacatecas/19790375/2022	1	1	1	0	1	1	1	1	1	0	1	CNN-PSO, PREDAC-Transformer, PN-AgEvaH1, PREDAC_CNN, PREDAC, AdaBoost, IAV-CNN, MFPAD
	A/Zacatecas/19790378/2022	1	1	1	1	0	0	1	1	0	0	1	CNN-PSO, PREDAC-Transformer, PN-AgEvaH1, CNN-M23, AdaBoost, IAV-CNN
	A/Zacatecas/19790380/2022	1	1	1	1	0	0	1	1	0	0	1	CNN-PSO, PREDAC-Transformer, PN-AgEvaH1, CNN-M23, AdaBoost, IAV-CNN
	A/Zacatecas/19790384/2022	1	1	1	1	0	0	1	1	0	0	1	CNN-PSO, PREDAC-Transformer, PN-AgEvaH1, CNN-M23, AdaBoost, IAV-CNN
	A/Zacatecas/19790394/2022	1	1	1	1	0	0	1	1	0	0	1	CNN-PSO, PREDAC-Transformer, PN-AgEvaH1, CNN-M23, AdaBoost, IAV-CNN
	A/Zacatecas/19898670/2023	1	1	1	1	0	0	1	1	0	0	1	CNN-PSO, PREDAC-Transformer, PN-AgEvaH1, CNN-M23, AdaBoost, IAV-CNN
	A/Zacatecas/19898754/2022	1	1	1	0	1	0	0	1	0	0	0
	A/Zacatecas/19898755/2022	1	1	1	0	1	0	0	1	0	0	0
	A/Zacatecas/19898770/2022	1	1	1	1	0	0	1	1	0	0	1	CNN-PSO, PREDAC-Transformer, PN-AgEvaH1, CNN-M23, AdaBoost, IAV-CNN
	A/Zacatecas/19898771/2022	1	1	1	1	0	0	1	1	0	0	1	CNN-PSO, PREDAC-Transformer, PN-AgEvaH1, CNN-M23, AdaBoost, IAV-CNN
	A/Zacatecas/19898774/2022	1	1	1	1	0	0	1	1	0	0	1	CNN-PSO, PREDAC-Transformer, PN-AgEvaH1, CNN-M23, AdaBoost, IAV-CNN
												0.713693

## Sheet: Table S8
	Table S8. FluNexus-based antigenic prediction of A/H1N1pdm09 HA1 sequences relative to the A/Victoria/2570/2019 vaccine-strain reference. FluNexus-based antigenic prediction of A/H1N1pdm09 HA1 sequences using all H1-compatible models. Outputs were interpreted as 0 = antigenically similar and 1 = antigenically distinct; consensus antigenically distinct predictions were assigned when ≥60% of models…
	Sample id	CNN-PSO	MFPAD	IAV_CNN	PREDAC-Transformers	FluAttn	AgEvaH1	AdaBoost	CNN-M23	PREDAC-CNN	Consensus_antigenically_distinct	Models_distinct
	A/Campeche/19790495/2022	0	0	0	0	0	1	0	0	1	0
	A/Campeche/19898709/2023	1	1	0	1	1	1	1	1	1	1	CNN-PSO, MFPAD, PREDAC-Transformers, FluAttn, AgEvaH1, AdaBoost, CNN-M23, PREDAC-CNN
	A/Coahuila/19898853/2022	1	0	0	0	0	0	0	0	0	0
	A/Coahuila/19898866/2022	1	0	0	0	0	0	0	0	1	0
	A/Colima/19898739/2023	1	0	0	0	0	0	0	0	1	0
	A/Mexico_City/19898968/2022	1	0	0	0	0	0	0	0	1	0
	A/Mexico_City/19899073/2023	1	0	0	0	1	0	0	0	1	0
	A/Mexico_City/19899090/2023	0	0	0	0	0	0	0	0	0	0
	A/Mexico_City/19899104/2023	0	0	0	0	0	0	0	0	0	0
	A/Mexico_City/19899118/2023	0	0	0	0	0	0	0	0	0	0
	A/Mexico_City/19899132/2023	0	0	0	0	0	0	0	0	1	0
	A/Mexico_City/19899133/2023	1	0	0	0	0	0	0	0	1	0
	A/Mexico_City/19899135/2023	0	0	0	0	0	0	0	0	0	0
	A/Mexico_City/19899137/2023	0	0	0	0	0	0	0	0	0	0
	A/Mexico_City/19899138/2023	0	0	0	0	0	0	0	0	0	0
	A/Mexico_City/19899139/2023	0	0	0	0	0	0	0	0	0	0
	A/Mexico_City/19899141/2023	0	0	0	0	0	0	0	0	0	0
	A/Nuevo_Leon/19898699/2023	1	0	0	0	0	0	0	0	1	0
	A/Nuevo_Leon/19898861/2022	0	0	1	1	0	1	0	0	1	0
	A/Nuevo_Leon/19898862/2022	0	0	0	0	0	1	0	0	0	0
	A/Puebla/19899134/2023	0	0	0	0	0	0	0	0	0	0
	A/Quintana_Roo/19790505/2022	1	0	0	0	0	0	0	0	1	0
	A/Quintana_Roo/19790511/2022	1	0	0	0	1	0	0	0	1	0
	A/Quintana_Roo/19790519/2022	1	0	0	0	0	0	0	0	1	0
	A/Quintana_Roo/19790524/2022	1	0	0	0	0	0	0	0	1	0
	A/Quintana_Roo/19790526/2022	1	0	0	0	0	0	0	0	1	0
	A/Quintana_Roo/19790530/2022	1	0	0	0	0	0	0	0	1	0
	A/Quintana_Roo/19790540/2022	1	0	0	0	0	0	0	0	1	0
	A/Quintana_Roo/19898679/2023	1	0	0	0	0	0	0	0	1	0
	A/Quintana_Roo/19898680/2023	1	0	0	0	0	0	0	0	1	0
	A/Quintana_Roo/19898684/2023	0	0	0	0	0	0	0	0	0	0
	A/Quintana_Roo/19898701/2023	1	0	0	0	0	0	0	0	1	0
	A/Quintana_Roo/19898702/2023	1	1	0	1	1	1	1	1	1	1	CNN-PSO, MFPAD, PREDAC-Transformers, FluAttn, AgEvaH1, AdaBoost, CNN-M23, PREDAC-CNN
	A/Quintana_Roo/19898714/2023	0	1	0	0	0	1	0	1	1	0
	A/Quintana_Roo/19898741/2023	1	0	0	0	0	0	0	0	1	0
	A/Quintana_Roo/19898803/2022	1	0	0	0	0	0	0	0	1	0
	A/Quintana_Roo/19898804/2022	1	0	0	0	0	0	0	0	1	0
	A/Quintana_Roo/19898809/2022	0	0	0	0	0	1	0	0	1	0
	A/Quintana_Roo/19898810/2022	1	0	0	0	0	0	0	0	1	0
	A/Quintana_Roo/19898812/2022	1	0	0	0	0	0	0	0	1	0
	A/Quintana_Roo/19898813/2022	1	0	0	0	0	0	0	0	1	0
	A/Quintana_Roo/19898814/2022	0	0	0	1	1	0	1	1	1	1	PREDAC-Transformers, FluAttn, AdaBoost, CNN-M23, PREDAC-CNN
	A/Quintana_Roo/19898817/2022	1	0	0	0	0	0	0	0	1	0
	A/State_of_Mexico/19899128/2023	0	0	0	0	0	0	0	0	0	0
	A/Tabasco/19898800/2022	0	0	0	0	0	1	0	0	1	0
	A/Tabasco/19898801/2022	0	0	0	1	1	1	0	1	1	1	PREDAC-Transformers, FluAttn, AgEvaH1, CNN-M23, PREDAC-CNN
	A/Yucatan/19790516/2022	1	0	0	0	0	0	0	0	1	0
	A/Yucatan/19790543/2022	1	0	0	0	0	0	0	0	1	0
	A/Yucatan/19898806/2022	1	0	0	0	0	0	0	0	1	0
	A/Yucatan/19898808/2022	0	0	0	0	1	0	0	0	1	0
											4
